# Supplementary material for: Cyclic response of ventilated precast shear walls with emphasis on sleeve connection efficiency
Source: Sci Rep. 2025 Aug 26;15:31483. doi: 10.1038/s41598-025-15816-w (PMC12381032; doi:10.1038/s41598-025-15816-w)
Supplement: Supplementary file 1 — Supplementary Information. [file 41598_2025_15816_MOESM1_ESM.xlsx]

## Sheet: 600(200X400)
-2.8	0.1
-2.8	0.1
-2.8	0.3
-2.8	0.3
-2.8	0.3
-2.8	0.3
-2.8	0.3
-2.8	0.3
-2.8	0.3
-2.5	5.8
-1.9	12.5
-1.1	19
-0.6	22.5
-0.1	27.5
0.2	30.1
0.8	33.5
1	35.3
1	34.5
1	34.3
1	34
1	33.8
1.1	33.6
1.1	30.5
0.9	25
0.6	21
0.3	16.6
0.1	15.3
-0.2	12.3
-0.4	9.8
-0.8	7.3
-0.9	5.8
-1	4.6
-1	4.6
-1	4.8
-1	4.8
-1	4.8
-1	5.6
-0.8	11.3
-0.4	15.8
0.2	21.3
0.6	27
1.3	34.8
1.8	38.6
2.1	40.5
2.1	40
2	39.6
2	39.5
2	39.3
2	39.1
2.1	36
1.9	30.6
1.6	27.5
1.3	23
1.1	19.5
0.8	16
0.6	14.8
0.3	11.8
0.1	9.6
-0.2	7.3
-0.4	5.8
-0.6	4.1
-0.8	3.3
-0.9	2.1
-1.1	0.5
-1.3	-2.1
-1.5	-4.1
-1.7	-7.1
-1.9	-9.5
-2	-11.6
-2	-10.3
-2	-10
-2	-9.8
-2	-5
-1.8	0.1
-1.2	6.8
-0.7	10.3
-0.1	15.5
0.3	18.6
0.8	25.1
1.1	28.8
1.6	33.3
2	37
2.4	41
2.7	43
3.1	45.5
3	45.1
3.1	44.5
3.1	44.3
3.1	44
3.1	43.8
3	41
3	37
2.7	32.5
2.5	29.1
2.1	25.3
1.9	22.3
1.6	18.1
1.4	16
1.1	14.5
0.9	12.1
0.6	9.6
0.4	8
0.1	5.8
-0.1	4.5
-0.2	3.5
-0.4	2.6
-0.6	1.3
-0.8	0
-1	-2.5
-1.2	-4.6
-1.4	-7.8
-1.6	-10.1
-1.9	-13.3
-2.1	-15.5
-2.4	-18.1
-2.5	-19.8
-2.8	-22.3
-3	-24.1
-3.1	-24.3
-3	-23.8
-3	-23.5
-3	-23.1
-3	-23
-3	-19
-2.6	-7.6
-2.3	-3.3
-1.7	3.1
-1.2	6.3
-0.6	10.3
-0.1	14.1
0.4	17.6
0.8	22
1.3	27
1.6	30.1
2.1	34.3
2.5	37.6
2.9	41.8
3.2	44.5
3.7	47.5
4	49.3
4	48.6
4	48.3
4.1	48
4.1	47.8
4	47.6
4.1	45.1
3.9	39.8
3.6	36.1
3.3	32.6
3.1	29.8
2.8	26
2.5	23.5
2.3	20
2.1	17.6
1.8	15.1
1.6	13.8
1.3	11.1
1	9.3
0.8	7.3
0.6	5.8
0.3	4.1
0.2	3.6
0	2.8
-0.1	2
-0.4	0.5
-0.6	-1.5
-0.8	-3.8
-1.3	-9.1
-1.7	-13
-2	-15.5
-2.2	-17.6
-2.4	-20.1
-2.6	-22
-2.9	-24.3
-3.1	-26.1
-3.4	-28.5
-3.5	-30.1
-3.8	-32
-4	-33.5
-4	-34
-4	-33.3
-4	-33
-4	-32.8
-4	-32.5
-3.8	-22.6
-3.1	-12.3
-2.7	-6
-2.4	-2.5
-1.7	3.3
-1.2	6
-0.5	10
-0.1	13.1
0.4	16.6
0.9	20.8
1.3	25.6
1.8	29
2.3	33
2.7	36
3.2	39.8
3.5	42.5
4	46.1
4.3	48.5
4.7	51
5	52.5
5	51.8
5	51.5
5.1	51.1
5.1	51
5	50.6
5	48.1
4.9	42.8
4.7	39.3
4.3	35.5
4.1	33
3.7	29.6
3.5	27
3.2	24
3	21.8
2.7	18.5
2.5	16.1
2.2	14.1
2	12.5
1.7	10.3
1.5	8.6
1.2	6.5
1	5.3
0.7	3.8
0.6	3.1
0.5	2.3
0.3	1.6
0	0.5
-0.1	-1
-0.4	-3.1
-0.5	-4.5
-0.9	-7
-1.1	-9
-1.3	-11.1
-1.5	-12.6
-1.8	-14.5
-2	-16.5
-2.2	-18.5
-2.4	-20.1
-2.7	-22.5
-2.9	-24.5
-3.1	-26.8
-3.3	-28.5
-3.5	-30.6
-3.8	-32.6
-4	-34.6
-4.2	-35.8
-4.4	-37.6
-4.6	-39.1
-4.8	-40.8
-5	-41.8
-5	-41.6
-5	-41.1
-5	-40.6
-5	-40.6
-5	-40.1
-5	-35.3
-4.4	-23.3
-3.8	-16.6
-3.2	-9
-2.2	1.1
-1.5	4.5
-1	7.1
-0.4	11.1
0	14
0.6	17.6
1.1	21.5
1.6	26
1.9	28.8
2.5	32.6
2.9	35.6
3.4	39.1
3.8	41.8
4.2	45
4.6	47.3
5	50
5.4	52
5.8	54
6.1	55.3
6.1	54.5
6.1	54
6.1	53.5
6.1	53.3
6.1	53.1
6.1	50
5.8	44.5
5.6	41.3
5.2	37.6
5	35
4.7	31.8
4.5	29.6
4.2	26.8
3.8	23.1
3.5	20.5
3.2	17.6
3	15.3
2.8	13.6
2.5	12
2.2	9.8
2	8.5
1.7	6.5
1.5	5.1
1.2	3.6
1.1	3.1
0.9	2.3
0.8	1.6
0.5	0.6
0.3	-0.5
0.1	-2.5
-0.1	-3.6
-0.3	-5.8
-0.5	-7.5
-0.8	-9.6
-1	-11
-1.3	-12.8
-1.5	-14.1
-1.8	-16
-2	-17.3
-2.2	-19.3
-2.4	-20.6
-2.7	-22.6
-2.9	-24.1
-3.1	-26.1
-3.3	-27.6
-3.5	-29.6
-3.8	-31.1
-4	-33
-4.2	-34.5
-4.4	-36.5
-4.6	-38.1
-4.8	-40
-5	-41.3
-5.3	-43
-5.4	-44.3
-5.6	-46
-5.8	-47
-6	-48.3
-6	-48
-6	-47.5
-6	-47.1
-6	-46.8
-6	-46.6
-5.9	-39.1
-5.3	-30
-4.7	-20.8
-4.2	-14.5
-3.5	-8.1
-3.2	-5.1
-2.6	-0.6
-2.1	3
-1.4	5.1
-1	7.5
-0.4	11.1
0.1	14
0.6	17.3
1.1	20.6
1.6	24.8
2.6	32.1
3.1	35.1
3.5	37.5
4	40.5
4.3	42.5
4.8	45.1
5.2	47.8
5.7	50.3
6	52
6.4	54.1
6.7	56
7.1	57.6
7	57
7.1	56.3
7.1	56
7.1	55.6
7.1	55.5
7.1	52.3
6.9	47.6
6.5	43.3
6.3	40.5
6	37.3
5.7	34.6
5.4	31.6
5.2	29.6
4.9	26.8
4.7	24.5
4.4	22
4.2	20
3.9	17.5
3.6	15.5
3.4	13.3
3.2	12.1
2.9	10.1
2.6	8.6
2.4	6.8
2.1	5.6
1.9	4.1
1.7	3.3
1.6	2.5
1.4	2.1
1.2	1.1
1	0.3
0.7	-0.8
0.6	-2.1
0.3	-4
0.1	-5.5
-0.2	-7.3
-0.4	-8.8
-0.6	-10.3
-0.9	-11.6
-1.2	-13
-1.3	-14
-1.6	-15.6
-1.8	-16.8
-2.1	-18.3
-2.3	-19.3
-2.5	-21.1
-2.7	-22.5
-3	-24.3
-3.1	-25.5
-3.4	-27.1
-3.7	-28.8
-4	-31.5
-4.2	-33.1
-4.4	-34.8
-4.7	-36.6
-4.8	-38
-5.1	-40
-5.3	-41.5
-5.5	-43.3
-5.6	-44.6
-5.9	-46.3
-6.1	-47.8
-6.3	-49.3
-6.4	-50.3
-6.6	-51.8
-6.8	-53
-7	-54.1
-7	-53.8
-7	-53.1
-7	-52.8
-7	-52.6
-7	-52.5
-6.9	-46.6
-6.3	-36.3
-5.6	-27
-5	-20.6
-4.3	-13.3
-3.8	-8.6
-3.4	-5
-2.9	-1.6
-2.3	2.1
-1.8	3.8
-1.2	6.5
-0.7	9.1
-0.1	12.6
1.1	19.5
1.7	23.5
2.1	26.3
2.6	29.5
3	32.1
3.5	34.8
3.9	36.6
4.4	39.6
4.8	41.8
5.3	44.8
5.6	46.6
6.1	49.3
6.5	51.5
6.9	53.6
7.2	55.3
7.6	57.8
7.9	59.1
8	59.1
8	58.5
8	58.1
8	57.8
8	57.5
8	55.3
7.8	49.8
7.5	46.3
7.2	42.3
6.9	39.8
6.6	36.8
6.4	34.5
6.1	31.6
5.8	29.5
5.5	26.8
5.3	24.8
5	22.3
4.8	20.6
4.5	18.1
4.3	16.1
4	14
3.8	12.6
3.6	10.8
3.3	9.3
3	7.5
2.8	6.5
2.5	4.6
2.3	3.6
2.1	2.8
2	2.5
1.8	1.6
1.6	1
1.3	0
1.2	-0.6
0.9	-2.3
0.7	-3.8
0.4	-5.5
0.2	-6.6
-0.1	-8.3
-0.3	-9.3
-0.5	-10.6
-0.8	-11.6
-1	-13
-1.2	-14.1
-1.5	-15.1
-1.7	-16.3
-2	-17.8
-2.2	-19
-2.4	-20.5
-2.6	-21.6
-2.9	-23.3
-3.1	-24.5
-3.4	-26.1
-3.5	-27.5
-3.8	-29.3
-4	-30.5
-4.2	-32.1
-4.4	-33.5
-4.7	-35.5
-4.8	-36.6
-5.1	-38.5
-5.3	-40
-5.5	-42
-5.7	-43.3
-5.9	-45
-6.1	-46.5
-6.3	-48.1
-6.4	-49.3
-6.7	-50.8
-6.8	-52.3
-7.1	-53.6
-7.2	-54.6
-7.5	-56
-7.6	-56.8
-7.8	-58
-8	-58.8
-8	-58.5
-8	-58
-8	-57.8
-8	-57.5
-7.3	-42
-6.6	-32.5
-6	-25.6
-5.3	-18.8
-4.8	-14.1
-4.1	-8.6
-3.8	-6.1
-3.2	-2.5
-2.7	1
-2	3
-1.6	4.5
-0.9	7.5
-0.4	10.3
0.2	13.5
0.6	15.5
1.2	19.1
1.6	22.1
2.2	25.5
2.6	27.6
3.1	30.6
3.6	33
4.1	35.6
4.4	37.5
4.9	40.3
5.4	42.3
5.8	45
6.2	46.8
6.7	49.6
7	51.5
7.4	53.8
7.7	55.5
8.1	58
8.4	59.6
8.8	61.3
9.1	62.5
9.1	61.1
9.1	60.8
9.1	60.5
9.1	60.3
9.1	59.5
9	55.5
8.7	50.6
8.4	47.1
8	43.3
7.8	40.8
7.5	38
7.3	35.6
6.9	32.8
6.7	30.8
6.5	28
6.2	26
5.9	23.6
5.7	21.8
5.4	19.6
5.1	17.8
4.9	15.5
4.7	14
4.4	12
4.1	10.5
3.8	8.8
3.6	7.6
3.3	6.1
3.1	4.8
2.8	3.5
2.7	3
2.5	2.1
2.3	1.8
2.1	0.8
1.9	0.1
1.7	-0.5
1.4	-1.3
1.2	-2.6
1	-3.6
0.7	-5
0.5	-6.1
0.2	-7.5
0	-8.8
-0.3	-10
-0.5	-10.8
-0.8	-12.1
-0.9	-12.8
-1.2	-14.1
-1.5	-15.1
-1.7	-16.3
-1.9	-17.1
-2.2	-18.6
-2.4	-19.8
-2.8	-22
-3.1	-23.5
-3.3	-24.6
-3.5	-26.1
-3.7	-27.3
-4	-29
-4.2	-30.3
-4.4	-32
-4.6	-33.3
-4.8	-35
-5.3	-38.3
-5.6	-40
-5.7	-41.1
-5.9	-42.8
-6.1	-44.1
-6.4	-46
-6.5	-47.1
-6.7	-48.8
-6.9	-50.3
-7.1	-51.8
-7.3	-52.8
-7.5	-54.5
-7.6	-55.5
-7.9	-57
-8	-57.6
-8.2	-59
-8.4	-60
-8.6	-61
-8.7	-61.8
-9	-62.8
-9	-62.6
-9	-62
-9	-61.8
-9	-61.5
-9	-61.3
-9	-58
-7.9	-42.1
-7.2	-33.1
-6.4	-25.6
-6	-21
-5.3	-15.1
-4.7	-10.8
-4.2	-7.1
-3.8	-5
-3.2	-1.3
-2.6	1
-2	2.8
-1.5	4.3
-0.8	7.1
-0.4	9.3
0.3	12.5
0.7	14.6
1.3	18.3
1.7	20.6
2.3	24
2.7	26
3.2	29
3.7	31.3
4.2	34
4.6	36.1
5.1	38.8
5.5	40.8
6	43.1
6.4	45.1
6.9	47.8
7.2	49.6
7.6	52
8	54
8.4	56.3
8.7	58
9.1	60
9.4	61.5
9.8	63.3
10.1	64.5
10	63.5
10	63
10	62.6
10	62.3
10	61.8
9.8	57.8
9.4	52.5
9.1	49.3
8.8	45.5
8.5	42.8
8.2	39.6
8	37.6
7.6	34.8
7.4	32.5
7.1	30
6.9	28.1
6.6	25.5
6.3	23.8
6.2	21.6
6	20
5.7	17.6
5.5	16
5.2	14
5	12.5
4.7	10.6
4.5	9.5
4.2	8
3.9	6.8
3.6	5.5
3.4	4.5
3.2	3.3
3	2.6
2.8	2.1
2.4	0.6
2.1	-0.1
1.9	-0.6
1.7	-1.5
1.5	-2.1
1.2	-3.5
1	-4.3
0.7	-5.8
0.5	-6.6
0.2	-8.1
0	-8.8
-0.2	-10
-0.5	-10.8
-0.8	-12
-0.9	-12.6
-1.2	-13.6
-1.4	-14.5
-1.7	-15.6
-1.9	-16.5
-2.2	-17.5
-2.4	-18.8
-2.7	-20
-2.8	-21
-3.1	-22.3
-3.3	-23.5
-3.6	-25.1
-3.8	-26.3
-4	-27.6
-4.2	-28.8
-4.5	-30.5
-4.6	-31.5
-4.9	-33.1
-5.1	-34.5
-5.3	-36
-5.5	-37.1
-5.7	-38.8
-6	-39.8
-6.2	-41.5
-6.3	-42.8
-6.6	-44.3
-6.8	-45.5
-7	-47
-7.2	-48.3
-7.3	-50
-7.5	-50.8
-7.8	-52.5
-7.9	-53.8
-8.2	-55.3
-8.3	-56.1
-8.5	-57.5
-8.7	-58.6
-8.9	-58.5
-9	-59.1
-9.2	-60.8
-9.4	-61.8
-9.6	-63
-9.8	-64.3
-10	-65.1
-10.1	-64.6
-10.1	-64.3
-10	-64
-10	-63.8
-10.1	-63.5
-9.8	-55.5
-8.9	-44.5
-8.3	-38.5
-7.5	-30.6
-7	-25.3
-6.2	-19.3
-5.7	-15.6
-5.1	-11.1
-4.6	-8
-4.1	-5.1
-3.7	-2.8
-3	0.1
-2.5	1.5
-1.8	2.8
-1.4	4.6
-0.8	7.1
-0.2	9.5
0.4	11.8
0.8	13.8
1.4	17
1.9	19.6
2.5	22.8
2.8	25.1
3.5	28.1
3.9	30.1
4.4	32.8
4.8	34.8
5.4	37.6
5.8	39.6
6.3	42.3
6.6	44.1
7.2	46.8
7.5	48.5
7.9	50.8
8.8	55.6
9.2	58
9.5	59.6
10	61.8
10.3	63.1
10.6	64.8
10.9	66
11	66
11	65.3
11.1	64.8
11	64.5
11	64.1
11	63.5
10.6	57.8
10.3	53.8
9.9	49.5
9.6	47
9.3	43.6
9.1	41.1
8.7	38.3
8.5	36.3
8.2	33.6
7.9	31.3
7.6	29
7.4	27.3
7.1	25
6.9	23.3
6.5	21.3
6.3	19.6
6	17.6
5.8	16
5.5	14
5.3	12.8
5	11.1
4.8	9.6
4.7	8.1
4.5	7.1
4.2	6
3.9	4.8
3.7	3.8
3.5	2.8
3.3	2
3.1	1.6
2.9	1.1
2.7	0.5
2.5	-0.1
2.3	-0.8
2	-1.3
1.8	-2
1.6	-2.6
1.3	-3.6
1	-4.8
0.8	-5.6
0.6	-6.8
0.3	-7.8
0	-9
-0.2	-9.6
-0.5	-10.6
-0.7	-11.5
-0.9	-12.3
-1.1	-13
-1.4	-13.8
-1.6	-14.5
-1.9	-15.6
-2.1	-16.5
-2.4	-17.6
-2.6	-18.5
-2.8	-19.8
-3.1	-20.6
-3.3	-22.1
-3.5	-23.1
-3.8	-24.5
-4	-25.5
-4.2	-26.8
-4.5	-28
-4.7	-29.5
-4.9	-30.5
-5.1	-32
-5.3	-33.1
-5.5	-34.5
-5.7	-35.5
-6	-37
-6.1	-38.1
-6.4	-39.6
-6.5	-40.8
-6.8	-42.1
-7.1	-44
-7.3	-45.6
-7.5	-47.1
-7.7	-48.3
-7.9	-49.8
-8.1	-51
-8.3	-52.5
-8.5	-53.5
-8.7	-55
-8.9	-56.1
-9.1	-57.6
-9.5	-60.1
-9.7	-61.5
-9.8	-62.3
-10.1	-63.6
-10.2	-64.3
-10.4	-65.5
-10.6	-66.3
-10.8	-67.1
-10.9	-67.8
-11	-68.3
-11	-67.8
-11	-67.3
-11	-67.1
-11	-66.8
-11	-66.3
-10.4	-54.6
-9.8	-47
-9	-38.6
-8.4	-32.8
-7.6	-26.1
-7.2	-22.1
-6.4	-16.8
-5.9	-13.3
-5.2	-9
-4.9	-6.8
-4.3	-4
-3.8	-1.8
-3.1	0.1
-2.7	1
-2	2.1
-1.4	4
-0.8	6.3
-0.4	8
0.3	10.6
0.8	13.1
1.3	16
1.7	18.1
2.4	21.3
2.8	23.6
3.4	26.5
3.9	28.6
4.4	31.3
4.8	33.1
5.4	35.8
5.8	37.8
6.3	40.3
6.7	42
7.2	44.5
7.6	46.5
8.1	49
8.4	50.5
8.9	53
9.2	54.6
9.6	57
10.2	60.1
10.6	62
11	63.8
11.3	65
11.7	66.6
12	67.6
12	67.5
12.1	66.8
12	66.3
12	66
12.1	65.5
12	64.5
11.5	58.5
11.2	54.6
10.8	50.6
10.5	47.8
10.2	44.5
9.9	42.1
9.6	39.3
9.3	37.1
9.1	34.6
8.8	32.6
8.5	30.3
8.3	28.5
8	26.1
7.7	24.5
7.4	22.5
7.2	21
6.9	19
6.7	17.5
6.4	15.8
6.1	14.1
5.8	12.3
5.6	11.1
5.3	9.5
5	8.3
4.7	6.8
4.6	6
4.3	4.8
4	3.8
3.7	3
3.6	2.3
3.4	1.6
2.9	0.3
2.7	-0.3
2.5	-0.8
2.2	-1.5
2	-1.8
1.7	-2.3
1.5	-2.8
1.2	-4
1	-4.8
0.7	-5.8
0.5	-6.6
0.2	-7.8
0	-8.5
-0.2	-9.3
-0.5	-10
-0.8	-10.8
-0.9	-11.5
-1.2	-12.1
-1.2	-12.8
-1.6	-14
-1.8	-15
-2	-15.8
-2.4	-16.8
-2.6	-17.5
-2.8	-18.5
-3	-19.6
-3.3	-20.8
-3.5	-21.6
-3.8	-23
-4	-24
-4.2	-25.3
-4.4	-26.3
-4.7	-27.6
-4.9	-28.8
-5.1	-30.1
-5.3	-31
-5.6	-32.3
-5.7	-33.3
-6	-34.6
-6.2	-35.8
-6.4	-37.1
-6.6	-38.3
-6.8	-39.5
-7	-40.8
-7.2	-42.1
-7.5	-43.1
-7.7	-44.6
-7.9	-45.8
-8.1	-47.3
-8.2	-48.3
-8.4	-49.8
-8.7	-51
-8.9	-52.5
-9	-53.3
-9.2	-54.8
-9.4	-56
-9.6	-57.5
-9.8	-58.3
-10	-59.5
-10.1	-60.6
-10.3	-61.8
-10.5	-62.6
-10.6	-63.8
-10.8	-64.6
-11	-65.8
-11.2	-66.6
-11.4	-67.5
-11.5	-68.1
-11.7	-69
-11.8	-69.5
-12	-70
-12	-69.3
-12	-69
-12	-68.6
-12	-68.5
-12	-68.1
-11.5	-58
-10.9	-50.8
-10.1	-42
-9.5	-36
-8.7	-29.3
-8.2	-25.1
-7.5	-19.8
-6.9	-16.3
-6.3	-12.1
-5.8	-9.3
-5.3	-6.5
-4.8	-4.5
-4.2	-2.1
-3.6	-0.6
-3	0.3
-2.5	1.1
-1.9	2.6
-1.2	4.1
-0.6	6.3
-0.2	8
0.4	10.5
1.7	16
2.2	18.8
2.7	21.1
3.4	24
3.8	26
4.3	28.5
4.8	30.5
5.4	33
5.7	34.6
6.3	37.3
6.7	39.3
7.2	41.6
7.6	43.5
8.1	46.1
8.4	47.8
8.9	50.1
9.3	51.8
9.8	54.1
10.1	55.6
10.6	58
10.9	59.6
11.3	61.8
11.6	63
12	65
12.3	66
12.7	67.3
12.9	68.1
13.1	68.1
13.1	67.3
13.1	66.8
13	66.5
13.1	66.1
13	65.1
12.5	59
12.1	55.1
11.7	51.3
11.5	48.5
11.1	45.1
10.9	43
10.6	40
10.3	38.1
10	35.5
9.8	33.6
9.4	31.1
9.2	29.5
8.9	27.3
8.7	25.6
8.4	23.5
8.2	22.1
7.7	19.1
7.4	17.1
7.2	15.8
6.8	14.1
6.6	12.8
6.3	11
6.1	9.8
5.7	8.3
5.5	7.3
5.2	6.1
5	5.1
4.7	4.1
4.4	3.3
4.2	2.5
4.1	2
3.9	1.3
3.7	1
3.4	0.1
3.2	-0.5
2.9	-1
2.8	-1.3
2.5	-2
2.3	-2.1
2	-2.6
1.7	-3.1
1.4	-3.8
1.3	-4.6
1.2	-5.5
1	-6.3
0.7	-7.3
0.5	-8
0.2	-8.6
0	-9.3
-0.3	-10.1
-0.5	-10.6
-0.8	-11.3
-1	-11.8
-1.2	-12.6
-1.5	-13.3
-1.7	-14
-2	-14.6
-2.3	-15.6
-2.4	-16.1
-2.7	-17.3
-2.9	-18.1
-3.2	-19.1
-3.4	-19.8
-3.7	-21
-4.2	-23.3
-4.5	-24.5
-4.6	-25.5
-4.9	-26.8
-5.1	-27.6
-5.4	-29
-5.6	-29.8
-5.8	-31.1
-6.1	-32.1
-6.3	-33.3
-6.4	-34.5
-6.7	-35.6
-6.9	-36.6
-7.1	-38
-7.3	-39
-7.6	-40.5
-7.7	-41.3
-8	-43
-8.2	-44
-8.4	-45.3
-8.6	-46.5
-8.8	-47.8
-9	-48.8
-9.2	-50.3
-9.4	-51.5
-9.6	-52.8
-9.8	-53.8
-10	-55.1
-10.1	-56.1
-10.3	-57.6
-10.5	-58.5
-10.7	-59.8
-10.9	-60.8
-11.1	-62
-11.2	-62.8
-11.4	-64
-11.6	-64.8
-11.8	-65.8
-12	-66.6
-12.1	-67.8
-12.3	-68.5
-12.5	-69.3
-12.7	-70.1
-12.9	-71
-13	-71.5
-13	-71.1
-13	-70.8
-13	-70.5
-13	-70.3
-13	-70.1
-12.8	-63.5
-11.9	-52.6
-11.4	-46.8
-10.6	-38.8
-10	-33.5
-9.2	-27.6
-8.7	-24
-8	-19.1
-7.5	-15.6
-6.8	-11.8
-6.3	-9.3
-5.8	-7
-5.4	-5.1
-4.7	-3
-4.2	-1.6
-3.5	-0.5
-3	0.1
-2.4	1.3
-1.9	2.5
-1.3	4
-0.7	5.5
-0.1	7.3
0.3	9
1	12
1.4	13.6
2.1	16.1
2.6	18.1
3.2	21
3.6	22.8
4.5	26.6
5	28.8
5.4	30.6
6	33.1
6.4	35.1
7	37.6
7.3	39.3
7.9	41.6
8.3	43.5
8.8	46
9.1	47.3
9.6	49.6
10	51.3
10.5	53.5
10.8	55
11.2	57.1
11.6	58.8
12	60.6
12.8	64.1
13.2	65.6
13.5	66.8
13.9	67.8
14	68.5
14	67.1
14.1	66.8
14	66.3
14.1	66.1
14	65.5
13.6	61.3
13.2	56.1
12.8	53
12.5	49.3
12.2	46.6
11.8	43.5
11.6	41.6
11.3	39
11	36.6
10.7	34.3
10.5	32.6
10.2	30.5
9.8	27.6
9.5	25.6
9.1	23.5
8.9	22
8.6	20
8.4	18.5
8	16.6
7.8	15.5
7.5	13.8
7.3	12.5
6.9	10.8
6.7	9.6
6.5	8.3
6.2	7.3
5.9	6.1
5.6	5.1
5.4	4.1
5.1	3.5
4.9	2.6
4.7	2.3
4.5	1.5
4.3	1.1
4.1	0.5
3.9	0
3.6	-0.6
3.4	-1.3
3.1	-1.8
2.9	-2.1
2.7	-2.5
2.5	-2.8
2.1	-3.1
2	-3.5
1.6	-3.8
1.4	-4.6
1.1	-5.6
0.9	-6.1
0.6	-7
0.3	-7.6
0.1	-8.3
-0.1	-8.8
-0.4	-9.3
-0.6	-10
-0.9	-10.6
-1.1	-11
-1.4	-11.6
-1.6	-12.1
-1.9	-13
-2.1	-13.5
-2.4	-14.1
-2.6	-14.6
-2.9	-15.6
-3	-16.1
-3.1	-17.1
-3.3	-17.8
-3.5	-18.8
-3.8	-19.6
-4	-20.6
-4.2	-21.5
-4.5	-22.5
-4.6	-23.3
-4.9	-24.5
-5.1	-25.3
-5.4	-26.5
-5.6	-27.3
-5.8	-28.5
-6	-29.5
-6.3	-30.6
-6.4	-31.5
-6.7	-32.6
-6.9	-33.6
-7.2	-34.8
-7.3	-35.8
-7.6	-37
-7.8	-38
-8	-39.1
-8.5	-42
-8.7	-43.3
-8.9	-44.1
-9.1	-45.5
-9.3	-46.6
-9.5	-48
-9.7	-48.8
-9.9	-50.1
-10.1	-51.3
-10.3	-52.8
-10.5	-53.6
-10.7	-55
-10.9	-56.5
-11.2	-57.8
-11.4	-59.1
-11.5	-60.1
-11.7	-61.5
-11.9	-62.3
-12.1	-63.6
-12.3	-64.5
-12.5	-65.6
-12.6	-66.5
-12.8	-67.5
-13	-68.3
-13.1	-69.1
-13.4	-70
-13.5	-70.8
-13.7	-71.5
-13.8	-72.5
-14	-73
-14	-72.6
-14	-72.3
-14	-72
-14	-71.6
-14	-71.5
-14	-68.3
-13.2	-57.3
-12.5	-49.1
-11.7	-41.5
-11.2	-36.8
-10.4	-30.8
-9.8	-26.1
-9.1	-21.3
-8.6	-18.1
-7.9	-14.3
-7.3	-11.5
-6.7	-8.5
-6.4	-7.1
-5.8	-5.3
-5.3	-3.5
-4.6	-1.8
-4.1	-1
-3.4	-0.3
-2.9	0.3
-2.2	1.6
-1.8	2.6
-1.1	4
-0.6	5.3
0	6.8
0.5	8.5
1.1	11
1.6	12.6
2.2	15.1
2.7	17.1
3.3	19.5
3.8	21.3
4.3	23.6
4.9	25.8
5.4	28
5.8	29.6
6.4	31.8
6.8	33.6
7.4	36.1
7.7	37.6
8.2	39.8
8.7	41.8
9.2	43.8
9.5	45.5
10	47.5
10.5	49.3
10.9	51.3
11.3	52.6
11.7	54.8
12.1	56.5
12.5	58.3
12.7	59.6
13.2	61.5
13.5	62.8
13.9	64.3
14.2	65.3
14.6	66.6
14.8	67.5
15	68
15	67.1
15	66.5
15	66.1
15	66
14.4	58.8
14	54.1
13.7	51.1
13.3	47.6
13	45.3
12.7	42.3
12.4	40.1
12.1	37.5
11.8	35.6
11.5	33.3
11.3	31.5
11	29.6
10.7	28
10.4	26
10.2	24.5
9.9	22.6
9.6	21.1
9.3	19.3
9.1	17.8
8.8	15.8
8.5	14.5
8.2	12.8
8	11.8
7.7	10.3
7.4	9.1
7.1	7.8
6.9	7
6.6	5.8
6.3	5
6	4
5.8	3.3
5.6	2.5
5.4	2
5.1	1.5
5	1.1
4.7	0.6
4.5	0
4.3	-0.5
4	-1
3.8	-1.6
3.6	-2
3.3	-2.5
2.9	-2.8
2.7	-3.3
2.3	-3.6
2.1	-4
1.8	-4.3
1.6	-4.8
1.3	-5.6
1	-6.3
0.8	-7
0.5	-7.3
0.2	-8
0	-8.5
-0.3	-9
-0.5	-9.3
-0.8	-9.8
-1	-10.3
-1.2	-11
-1.5	-11.5
-1.8	-12.1
-2	-12.6
-2.3	-13.3
-2.5	-13.8
-2.7	-14.5
-3	-15
-3.2	-15.6
-3.4	-16.3
-3.7	-17.1
-3.9	-17.8
-4.2	-18.8
-4.4	-19.5
-4.6	-20.5
-4.9	-21.1
-5.1	-22.1
-5.3	-23.1
-5.6	-24
-5.8	-24.8
-6.1	-25.8
-6.3	-26.8
-6.5	-28
-6.7	-28.6
-7	-29.8
-7.2	-30.8
-7.4	-32
-7.6	-32.8
-7.9	-34
-8	-35
-8.3	-36
-8.5	-37
-8.7	-38.1
-8.9	-39.1
-9.2	-40.3
-9.4	-41.3
-9.6	-42.5
-9.8	-43.6
-10	-44.6
-10.5	-47.1
-10.7	-48.5
-10.9	-49.5
-11.1	-50.8
-11.2	-51.6
-11.5	-53.1
-11.6	-54.1
-11.8	-55.3
-12	-56.3
-12.3	-57.6
-12.4	-58.6
-12.6	-59.8
-12.8	-60.8
-13	-62
-13.1	-63
-13.3	-64.1
-13.5	-65
-13.7	-66
-13.8	-66.8
-13.9	-68
-13.9	-68.8
-14	-69.6
-14.2	-70.5
-14.4	-71.3
-14.6	-72
-14.7	-72.8
-14.9	-73.5
-15	-73.8
-15	-73.3
-15	-72.8
-15	-72.6
-15	-72.3
-15	-72.1
-14.5	-62.1
-13.8	-54.1
-13	-46
-12.4	-40.5
-11.6	-34.1
-11.1	-29.6
-10.3	-24.6
-9.8	-21.1
-9.1	-17
-8.6	-14.3
-7.9	-11.1
-7.4	-8.8
-6.9	-7.1
-6.5	-6
-5.9	-4
-5.3	-2.5
-4.6	-1.3
-4.1	-1
-3.5	-0.3
-2.9	0.6
-2.3	1.6
-1.8	2.5
-1.1	3.6
-0.6	4.6
0.1	6.3
0.5	7.8
1.2	10
1.7	11.6
2.3	13.8
2.8	15.8
3.4	18.1
3.9	19.6
4.4	22.3
4.9	24.1
5.5	26.3
5.9	27.8
6.5	29.8
6.9	31.6
7.5	33.6
8.2	36.3
8.8	38.6
9.2	40.6
9.6	42.1
10.1	44.3
10.5	46
11	48
11.4	49.5
11.9	51.6
12.2	52.8
12.6	55
13	56.5
13.5	58.3
13.7	59.6
14.4	62.1
14.7	63.6
15	64.5
15.4	65.8
15.7	66.8
16	67.6
16.1	67.1
16.1	66.5
16.1	66.1
16.1	65.6
15.7	61.3
15.2	56.1
14.9	52.8
14.5	49.1
14.2	46.8
13.8	43.6
13.6	41.5
13.2	38.8
13	37
12.7	34.8
12.5	33
12.1	30.8
11.9	29.5
11.6	27.3
11.3	25.8
11	24
10.8	22.6
10.5	21
10.2	19.5
9.9	17.5
9.7	16.1
9.4	14.5
9.2	13
8.8	11.3
8.6	10.5
8.4	9.1
8.1	8.1
7.8	7
7.5	6.1
7.2	5.1
7	4.5
6.7	3.5
6.5	3
6.2	2.3
6	1.8
5.8	1.3
5.7	0.8
5.4	0.3
5.2	0
4.9	-0.5
4.7	-1
4.4	-1.5
4.2	-1.8
3.9	-2.3
3.7	-2.6
3.4	-3.1
3.2	-3.3
2.8	-3.8
2.6	-4.1
2.3	-4.3
2.1	-4.6
1.8	-5.1
1.6	-5.6
1.3	-6.1
1.1	-6.6
0.8	-7
0.6	-7.5
0.3	-7.8
0	-8.3
-0.2	-8.8
-0.5	-9.1
-0.7	-9.6
-1	-10.1
-1.2	-10.6
-1.5	-11
-1.7	-11.5
-2	-12
-2.3	-12.6
-2.4	-13
-2.7	-13.6
-2.9	-14.1
-3.2	-14.8
-3.4	-15.3
-3.7	-16
-3.9	-16.6
-4.2	-17.5
-4.3	-18
-4.6	-19
-4.9	-19.5
-5.2	-20.5
-5.4	-21
-5.6	-22
-5.9	-22.8
-6.1	-23.8
-6.3	-24.5
-6.5	-25.5
-6.8	-26.3
-7	-27.5
-7.2	-28.1
-7.4	-29.1
-7.7	-30.1
-7.9	-31.1
-8.1	-32
-8.3	-33.1
-8.6	-34
-8.8	-35
-9	-36
-9.2	-37
-9.7	-39.5
-10	-40.6
-10.1	-41.5
-10.4	-42.8
-10.5	-43.5
-10.9	-45.6
-11.2	-46.8
-11.3	-47.6
-11.6	-49
-11.7	-50
-12	-51.3
-12.1	-52.1
-12.4	-53.5
-12.5	-54.5
-12.7	-55.6
-12.9	-56.6
-13.1	-58
-13.3	-59
-13.5	-60
-13.7	-61
-13.8	-62.1
-14.1	-63.1
-14.2	-64.3
-14.4	-65
-14.6	-66.1
-14.7	-67
-15	-68
-15	-68.8
-15.3	-69.6
-15.4	-70.5
-15.6	-71.5
-15.7	-72
-15.9	-72.8
-16	-73.3
-16	-72.6
-16	-72.3
-16	-72
-16.1	-71.6
-15.9	-70.1
-15.1	-61
-14.2	-51.3
-13.7	-45.5
-12.9	-38.6
-12.3	-33.6
-11.6	-28.3
-11	-24.5
-10.4	-20.5
-9.8	-17
-9.1	-13.6
-8.6	-11.6
-8	-9
-7.6	-7.6
-7	-6.3
-6.6	-5
-5.9	-3.3
-5.3	-2.3
-4.6	-1.6
-4.2	-1.1
-3.5	-0.5
-2.9	0.3
-2.3	1.1
-1.8	2
-1.1	3.1
-0.6	3.8
0	5.1
0.6	6.8
1.2	8.5
1.7	9.8
2.3	11.8
2.8	13.6
3.4	15.8
3.9	17.5
4.5	20
5	22
5.5	24
6	25.6
6.6	27.6
7	29
7.6	31
8	32.6
8.6	34.8
9	36.3
9.5	38.5
9.9	40.1
10.4	42
10.8	43.3
11.3	45.3
11.7	47
12.1	48.6
12.5	50.1
13	52
13.4	53.6
13.7	55.3
14.1	56.8
14.6	58.3
14.9	59.5
15.3	61
16	63.8
16.4	65
16.6	65.8
17	66.8
17.1	66.5
17.1	65.5
17.1	65.1
17.1	64.8
17.1	64.6
16.9	62.5
16.4	57.8
16	53.1
15.7	50.5
15.4	47.3
15	44.8
14.7	42.1
14.5	40.3
14.2	37.8
13.9	35.8
13.6	33.6
13.3	32
13	30
12.7	28.3
12.4	26.6
12.2	25.1
11.8	23.3
11.6	22.1
11.3	20.3
11.1	18.8
10.8	17
10.6	15.6
10.2	14.1
10	12.6
9.7	11
9.5	9.8
9	7.8
8.7	6.8
8.4	6
8.2	5
7.9	4.3
7.6	3.5
7.4	3
7.1	2.3
6.9	1.8
6.7	1.3
6.5	1
6.3	0.5
6	0
5.8	-0.5
5.5	-1
5.3	-1.3
5.1	-1.5
4.8	-1.8
4.6	-2.3
4.3	-2.5
4.1	-2.8
3.8	-3.1
3.5	-3.5
3.2	-4
3	-4.3
2.7	-4.5
2.5	-4.8
2.2	-5.6
2	-5.8
1.7	-6.3
1.4	-6.6
1.1	-7.1
1	-7.3
0.6	-7.8
0.4	-8.1
0.1	-8.6
0	-8.8
-0.4	-9.3
-0.6	-9.6
-0.8	-10
-1	-10.3
-1.3	-10.8
-1.5	-11.3
-1.8	-11.6
-2	-12
-2.2	-12.6
-2.4	-13
-2.7	-13.5
-2.9	-13.8
-3.1	-14.5
-3.3	-14.8
-3.5	-15.3
-3.8	-15.8
[truncated: 2,263 more rows]

## Sheet: 600(200X300)
0.3	3
0.3	3
0.3	3
0.3	3
0.3	3
0.3	3
0.3	3
0.3	3.1
0.3	3.1
1.2	15.5
1.2	17.5
1.2	17.1
1.2	17.1
1.2	17
1.2	17
1.1	13.3
0.4	3.5
-0.3	-10
-0.9	-17.6
-1.2	-21
-1.2	-20.3
-1.2	-20
-1.2	-19.8
-1.2	-19.6
-1	-18.5
0.2	3.5
1.1	14.8
2.1	28.8
2.2	29.8
2.2	29.1
2.2	29
2.2	28.5
2.2	28.3
2	24
1.4	17.3
0.6	7
0	0.5
-0.8	-10.8
-1.3	-18.3
-2.1	-26.5
-2.1	-27.8
-2.1	-27
-2.1	-26.6
-2.1	-26.5
-2.2	-26.3
-1.6	-19.5
-0.7	-4.1
0.4	10.6
1.3	19.6
2.6	30.5
3.2	34.1
3.2	34.6
3.2	34.3
3.2	34
3.2	33.6
3.2	33.5
2.8	27.6
2.1	21.3
1.4	16.5
0.6	8.5
0.1	3
-0.8	-5.8
-1.3	-13.8
-2.1	-23.5
-2.6	-29.3
-3.1	-34
-3.1	-33.1
-3.1	-32.5
-3.1	-32.3
-3.1	-32
-3.1	-32
-1.3	-5.6
-0.2	8.1
0.6	14.5
1.9	25.8
2.9	30.6
4	40
4.2	42.6
4.2	41.8
4.2	41
4.2	40.8
3.8	35.5
2.9	23.3
2.4	20.3
1.5	15.3
1	10.8
0.1	3.8
-0.5	-1.5
-1.3	-9.3
-1.9	-15.8
-2.7	-25.5
-3.3	-31.3
-4	-37.1
-4.1	-38.5
-4.2	-37.3
-4.2	-37
-4.1	-36.8
-4.2	-36.6
-3.7	-32.3
-2.5	-14
-1.2	2.3
-0.4	9.5
0.8	17.6
1.8	24.1
3.1	30
3.9	37.8
5	45.8
5.2	47.6
5.1	46.5
5.2	46.3
5.1	46
5.2	45.8
5	43.6
4.3	34.3
3.3	23.1
2.8	20.3
2	16.8
1.3	12.5
0.4	7.3
-0.2	3.3
-1	-3.1
-1.6	-9.3
-2.5	-17
-3	-23.1
-3.8	-31
-4.3	-36
-5	-41.3
-5.1	-42.1
-5.1	-41
-5.1	-40.6
-5.2	-40.3
-5.1	-40.1
-4.7	-35.8
-3.6	-19.5
-2.2	-2
-1.2	7.8
0	14.5
0.9	19.8
2.1	24.8
3.2	29.5
4.3	39.3
5.6	48.3
6.2	51
6.2	50
6.2	49.6
6.2	49.3
6.2	49.1
6.2	48
5.4	40.1
4.4	29.3
3.8	22.8
3	19.5
2.3	16.8
1.4	12.6
0.8	9.8
0	5.1
-0.7	0.6
-1.7	-6.1
-2.2	-10.5
-3	-18.1
-3.5	-23.5
-4.3	-31.1
-4.9	-35.6
-5.6	-41.1
-6.1	-44.8
-6.1	-44.8
-6.1	-44.1
-6.1	-43.6
-6.1	-43.3
-6.1	-43.1
-5.5	-35.5
-4	-14.8
-3	-3
-1.7	7.5
-0.9	12.3
0.6	19.1
3.1	28.3
4.3	37.3
5.1	42.8
6.2	48.6
7	50.6
7.2	50.3
7.2	49.8
7.3	49.5
7.2	49.1
7.3	49
7	47.1
6	36.8
5.1	29.6
4.3	22
3.6	19.6
2.8	17.5
2.2	15.1
1.3	11.1
0.6	8.5
-0.3	4
-0.9	0.8
-1.8	-4.8
-2.4	-9.5
-3.2	-15.8
-3.8	-20.5
-4.6	-27.5
-5.2	-32.8
-5.9	-38.8
-6.4	-42.5
-7	-46.5
-7.1	-46.8
-7.1	-45.6
-7.2	-45.1
-7.2	-44.6
-7.2	-44.1
-5.8	-26.6
-4.3	-9.3
-3.2	1.3
-2	10
-1.2	13.6
0.2	19
1.1	21.1
2.5	24
3.4	28.5
4.6	35.6
5.5	40.6
6.6	45.8
7.4	49.1
8.2	52
8.2	51.1
8.2	50.6
8.2	50.3
8.2	50.1
8.2	50
7.7	45.3
6.9	38.5
5.8	30.1
5.1	25.1
4.3	19.6
3.6	18.1
2.8	16
2.1	14.1
1.2	10.8
0.6	8.5
-0.4	4.3
-1	1.1
-1.9	-3.5
-2.5	-7.1
-3.3	-13
-4	-17.6
-4.7	-23.6
-5.3	-28
-6	-33.8
-6.6	-38.5
-7.3	-43.6
-7.8	-46
-8.1	-37.8
-8.2	-36.8
-8.1	-36.1
-8.2	-35.8
-8.2	-35.6
-8.2	-35.3
-6.7	-17.8
-5.6	-5.5
-4.2	5.1
-3.4	10.1
-2.2	15
-1.1	18.5
0.2	21
1.1	22.3
2.4	26.5
3.3	31.3
4.6	38.1
5.4	42.1
6.5	46.5
7.3	49.1
8.5	52.1
9.1	52.8
9.1	52.3
9.1	52.1
9.1	51.8
9.1	51.6
8.2	44
7.4	38.8
6.4	31.5
5.1	22.1
4.3	18.3
3.5	17
2.8	15.3
1.9	13
1.2	10.5
0.3	7.5
-0.3	5
-1.2	1.3
-1.9	-2
-2.8	-6
-3.4	-9.1
-4.2	-13.5
-4.9	-16.6
-5.7	-21.5
-6.3	-25.1
-7	-30.3
-7.6	-34.8
-8.3	-37.3
-8.9	-36
-9.1	-34.6
-9.1	-34
-9.1	-33.5
-9.1	-33.3
-9.1	-33.1
-8.9	-31.3
-7.5	-13.1
-6.4	-1.6
-4.9	7.5
-4.2	11
-2.8	15.3
-1.8	17.8
-0.4	20.5
0.5	21.6
1.8	26.3
2.6	30.1
3.9	37.1
4.8	40.5
5.9	44.1
6.7	46.8
7.8	50.8
8.7	53.3
9.7	55.1
10.2	56.1
10.2	55.1
10.2	54.6
10.2	54.5
10.2	54.1
10.2	54
9.6	48.6
8.6	42
8	37.5
6.9	30.8
6.2	26
5.2	20.3
4.6	17.5
3.8	16.3
3.2	15.1
2.2	13.1
1.5	11.1
0.6	8.8
-0.1	6.6
-0.9	3.5
-1.8	0.6
-2.6	-3
-3.2	-5.3
-4.1	-8.6
-4.8	-11.3
-5.7	-15
-6.2	-17.8
-7	-22.5
-8	-28.6
-8.8	-33.5
-9.5	-36
-10.1	-36
-10.1	-34.3
-10.2	-33.8
-10.2	-33.5
-10.1	-33.3
-10.1	-33.1
-9.4	-25
-7.9	-7.1
-6.9	1
-5.6	8
-4.7	11.5
-3.4	15
-2.4	17
-1	19.1
1.6	25.3
2.8	30.1
3.6	34.6
4.9	39.6
5.8	42.1
6.8	45.6
7.6	48.1
8.6	52
9.5	54.5
10.5	56.6
11.2	57.6
11.2	56.8
11.2	56.5
11.2	56.1
11.2	56
11.1	55.8
10.7	52
9.7	44.3
8.9	39.5
8	33.6
7.3	29
6.3	23.1
5.6	19.8
4.7	16.5
4.1	15.6
3.2	14.3
2.5	12.6
1.6	10.5
1	9
0.1	6.6
-0.7	4.6
-1.6	1.6
-2.2	-0.5
-3.1	-3.5
-3.8	-6
-4.7	-9.1
-5.3	-11.1
-6.1	-14.1
-6.8	-17
-7.6	-21.5
-8.2	-24.8
-9	-29
-9.5	-32
-10.3	-36
-10.9	-36.6
-11.1	-35.8
-11.1	-35
-11.2	-34.5
-11.1	-34.3
-11.1	-34
-11	-32.5
-9.5	-14.5
-8.4	-4.5
-6.3	7.8
-5.2	11.6
-4.2	14.1
-2.7	16.6
-1.8	17.6
-0.4	20
0.6	22.3
1.8	25.6
2.8	29.5
4	34.3
4.9	37.3
6	41
6.9	43.8
8	47.5
8.8	50.3
9.9	53.8
10.7	56
11.7	58.1
12.2	59.1
12.2	58.1
12.2	57.6
12.2	57.5
12.2	57.3
12.2	57
11.6	52.1
10.6	44.5
9.8	39.5
8.8	33.6
8.1	29.3
7.1	24
6.3	20.5
5.4	17
4.9	15.6
4	14.6
3.2	13.5
2.3	11.3
1.7	10.1
0.7	8
0	6.3
-0.9	4.1
-1.6	2.1
-2.5	-0.3
-3.2	-2.3
-4.1	-5.1
-5.9	-10.6
-6.7	-13.5
-7.3	-15.8
-8.1	-19.6
-8.7	-22.3
-9.5	-26.1
-10.1	-29.3
-10.9	-33.3
-11.4	-35.8
-12.1	-37.5
-12.2	-36
-12.2	-35.1
-12.1	-34.8
-12.1	-34.5
-12.1	-34.3
-11.4	-25.8
-10.2	-12.1
-8.8	-0.5
-7.7	5.3
-6.5	10
-5.6	12.6
-4.2	15.1
-3.3	16.3
-1.8	17.8
-0.9	19.6
0.4	22.5
2.1	26
3.4	29.8
4.6	34.3
5.4	37
6.6	40.6
7.6	43.6
8.7	47.1
9.5	49.8
10.6	53.3
11.4	55.6
12.5	58.1
13.2	59.5
13.2	58.6
13.2	58.3
13.2	57.8
13.2	57.8
13.2	57.6
12.6	53.6
11.5	45.8
10.7	40.3
9.8	34.5
9.1	30.1
8.1	25.5
7.4	22.1
6.3	18.3
5.8	16.3
5	14.6
4.2	14
3.3	12.8
2.6	11.5
1.8	9.6
1	8.1
0	6.1
-0.6	4.8
-1.6	2.8
-2.2	1.1
-3.1	-1.1
-3.8	-3
-4.7	-5.1
-5.4	-7.1
-6.2	-9.8
-6.9	-12
-7.8	-14.5
-8.3	-16.6
-9.2	-20.3
-9.8	-23.6
-10.6	-27.5
-11.2	-30.1
-11.9	-34
-12.6	-37
-13.1	-37.8
-13.1	-36.3
-13.1	-35.3
-13.1	-35.1
-13.2	-34.6
-13.1	-34.5
-12.1	-22.6
-10.9	-9.8
-9.4	1.3
-8.5	5.8
-7.2	10
-6.4	12.3
-5	14.8
-3.9	15.8
-2.6	17.1
-1.6	18.8
-0.3	21.3
0.8	23.5
2.1	26
5.2	34.6
6.5	38.3
7.6	41.5
8.5	44.1
9.7	48
10.6	50.6
11.7	54.1
12.4	56
13.6	58.5
14.2	59.6
14.2	58.6
14.2	58.1
14.2	57.8
14.2	57.6
14.2	57.5
13.5	52.8
12.5	44.8
11.6	39.6
10.6	33.5
10.1	30
9	25
8.3	22.1
7.3	18.8
6.6	16.8
5.8	14.8
5.1	13.8
4.1	13
3.5	12.1
2.6	10.1
1.9	9.3
1	7.6
0.3	6.3
-0.7	4.5
-1.4	3.3
-2.3	1.1
-3	-0.3
-3.9	-2.6
-4.5	-4.3
-5.4	-6.8
-6.1	-8.6
-7	-11
-7.6	-12.8
-8.5	-15.6
-9.1	-18
-9.9	-21.3
-10.5	-23.6
-11.3	-27.3
-11.9	-30.3
-12.7	-34.5
-13.3	-37.1
-13.9	-39
-14.1	-38.3
-14.1	-36.6
-14.1	-36.1
-14.2	-36
-14.2	-35.6
-13.9	-33.3
-12.7	-17.6
-11.2	-4.6
-10.1	1.5
-8.8	7
-7.9	10.1
-6.5	13.5
-5.6	14.6
-4.2	15.5
-3.2	17
-1.7	19.1
-0.8	20.6
0.5	23
1.6	24.8
3.6	28.6
4.8	32
5.8	35
7.1	38
8	40.1
9.1	43.3
10	45.8
11.2	49.3
12	51.8
13	54.8
13.8	56.5
14.8	58.6
15.2	59.1
15.2	58.1
15.2	57.8
15.2	57.5
15.2	57.3
15.1	56.6
14.3	50.3
13.3	43.1
12.5	38.5
11.5	32.3
10.7	27.8
9.9	23.8
9.2	21.5
8.1	18.5
7.4	16.5
6.6	14.8
4.8	12.8
3.9	11.5
3.2	10.3
2.2	8.8
1.5	7.8
0.6	6.3
-0.1	5
-1.1	4
-1.7	2.6
-2.6	1
-3.4	-0.5
-4.3	-2.6
-4.9	-4
-5.7	-6.1
-6.4	-7.8
-7.4	-10.3
-7.9	-11.6
-8.8	-14
-9.5	-16.1
-10.4	-19.1
-11	-21.5
-11.7	-24.6
-12.4	-27.5
-13.1	-31.3
-13.7	-34.1
-14.4	-37.8
-15	-40
-15.1	-39.1
-15.1	-38.1
-15.1	-37.6
-15.1	-37.5
-15.1	-37
-14.5	-29.6
-13.1	-13.8
-12	-5
-10.5	3
-9.5	7
-8.3	11
-7.3	13
-6	14.5
-5	15.1
-3.6	17
-1.9	19.1
-0.5	21.5
0.8	23.8
1.8	25.5
3.1	27.3
4	29
5.4	31.5
6.4	33.5
7.6	36.3
8.5	38.3
9.7	41.5
10.7	44.1
11.8	47.5
12.6	49.8
13.7	52.5
14.6	55
15.7	57
16.2	57.6
16.2	56
16.2	55.6
16.2	55.3
16.2	55.1
16.2	54.8
15.4	49
14.3	41.5
13.6	37.1
12.6	31.5
11.9	27.5
10.9	23
10.1	20.3
9.1	17.8
8.5	16.3
7.6	14.8
6.9	13.5
6.1	12.8
5.4	12.5
4.5	11
3.8	10
2.8	8.8
2.1	7.8
1.2	6.6
0.5	5.6
-0.5	4.6
-1.1	3.8
-2.1	2.1
-2.7	1
-3.7	-1
-4.4	-2.5
-5.2	-4.5
-5.8	-5.8
-6.7	-8.1
-7.4	-9.6
-8.3	-11.8
-8.9	-13.3
-9.8	-15.8
-11.4	-21.3
-12.2	-24.6
-12.8	-27.5
-13.6	-31.1
-14.2	-33.8
-14.9	-37.5
-15.5	-40.3
-16.1	-42.5
-16.1	-41
-16.1	-40.1
-16.1	-39.6
-16.1	-39.3
-16.1	-39.1
-15.2	-28
-13.3	-8.5
-11.9	0.5
-10.5	6.3
-9.5	9.6
-8.3	12.3
-7.3	14
-5.8	15
-4.9	16
-3.5	17.6
-2.4	19.1
-1.1	20.8
-0.1	22.1
1.2	24
2.3	25.3
3.6	27.3
4.6	28.5
5.8	30.5
6.9	32.1
8.2	34.6
9.1	36.5
10.2	39.3
11.2	41.6
12.4	45.1
13.3	47.3
14.4	49.8
15.1	51.5
16.2	54
17.1	55.5
17.2	54.5
17.2	54
17.2	53.5
17.2	53.5
17.3	53.1
16.9	51.3
15.8	43.5
15	38
14	32
13.3	28
12.3	23.6
11.5	20.8
10.5	18.1
9.9	16.5
9.1	14.8
8.3	13.8
7.4	12.8
6.7	12.8
5.8	11.8
5	11
4.1	10
3.4	8.8
2.5	7.6
1.8	6.6
0.8	6.1
0.1	5.5
-0.9	4.5
-1.5	3.5
-2.4	2
-3.1	0.8
-4	-1
-4.7	-2.5
-5.4	-4.5
-6.1	-5.8
-7	-8
-7.6	-9.3
-8.5	-11.3
-9.1	-13
-10	-15.5
-10.7	-17.3
-11.5	-20
-12.5	-23.8
-13.3	-27.1
-14.1	-30.5
-14.6	-32.5
-15.4	-36
-15.9	-38.6
-16.7	-41.8
-17.1	-43.5
-17.1	-40.8
-17.1	-40
-17.1	-39.3
-17.2	-39
-17.2	-38.5
-14.3	-9
-12.9	0.3
-11.8	4.8
-10.5	9.5
-9.6	11.6
-8.2	13.5
-7.2	14.1
-5.9	15.1
-4.8	16.3
-3.4	17.8
-2.4	19
-1	20.3
0	21.6
1.3	23.1
2.3	24.5
3.6	26.1
4.7	27.5
6	28.8
6.9	30
8.2	31.8
9.2	33.3
10.5	36.1
11.4	38.3
12.6	41.6
13.4	44
14.6	46.8
15.5	49
16.6	51.1
17.4	52.3
18.2	53.5
18.2	52.5
18.2	52
18.2	51.6
18.2	51.5
18.2	51.5
17.4	46
16.5	40.1
15.6	33.5
14.8	29.8
13.8	24.8
13.1	22.1
12.1	19.5
11.4	17.5
10.7	15.6
9.9	14.3
9	13
8.3	12.8
7.4	12.5
6.6	11.8
5.6	11
5	10.3
4	9.3
3.2	8.6
2.4	8.1
1.6	7.6
0.7	7.1
0.1	6.5
-1.5	4.8
-2.4	3.3
-3.1	2.3
-4	0.6
-4.6	-0.6
-5.6	-2.3
-6	-3.6
-7	-5.8
-7.6	-7.3
-8.5	-9.1
-9.1	-10.5
-9.9	-12.5
-10.6	-14.1
-11.5	-16.5
-12.1	-18
-12.9	-20.6
-13.5	-23.1
-14.3	-26.3
-14.9	-28.8
-15.7	-32.1
-16.2	-34.6
-17	-38.5
-17.5	-41.3
-18.1	-42.1
-18.1	-40.1
-18.2	-39.1
-18.2	-38.6
-18.1	-38.5
-18.2	-38.1
-17.4	-28.8
-16.2	-15.6
-14.7	-4.5
-13.6	1.8
-12.2	7.5
-11.3	10
-10.2	12.1
-9	13.3
-7.6	14.1
-6.6	14.8
-5.3	16
-2.5	18.5
-1.2	19.6
-0.1	20.5

## Sheet: 400(200X400)
1.2	1.8
1.2	1.8
1.2	1.8
1.2	1.8
1.2	0.3
1.1	-1.1
0.9	-2.3
0.7	-4.3
0.5	-5.5
0.2	-7
0	-8
-0.3	-9.3
-0.6	-10.3
-0.8	-11.5
-1	-12.3
-1	-12.1
-1	-12.1
-1	-12
-1.1	-11.8
-1	-11.8
-1	-9.1
-0.4	-5.5
-0.1	-4
0.5	-1.3
1	1
1.6	3.5
2.1	5.5
2.1	5.5
2.1	5.3
2.1	5.3
2.1	5.1
2.1	5.1
2.1	4.5
2.1	2.6
1.9	1.8
1.7	1
1.6	0.3
1.3	-1
1.1	-2
0.8	-3.1
0.6	-4
0.3	-5.3
0.1	-6.5
-0.1	-8
-0.4	-9
-0.6	-10.3
-0.9	-11.8
-1.2	-13.1
-1.3	-14
-1.6	-15
-1.8	-15.8
-2	-16.6
-2	-16.3
-2	-16.1
-2	-16
-2	-16
-2	-15.8
-1.8	-12.1
-1.2	-9
-0.7	-6.5
-0.4	-5.1
0.2	-2.8
0.8	-0.5
1.4	2
1.8	3.6
2.4	6.1
2.9	7.6
3.1	8.5
3.1	8.1
3.1	8
3.1	8
3.1	8
3.1	6.3
3	5
2.7	3.5
2.5	2.5
2.3	1.8
2.2	1.1
1.9	0.3
1.4	-1.6
1.1	-2.5
1	-3.3
0.6	-4.6
0.4	-5.3
0.1	-6.3
-0.1	-7.3
-0.4	-8.5
-0.6	-9.1
-0.9	-10.3
-1.1	-11.3
-1.3	-12.8
-1.5	-13.6
-1.8	-15.1
-2	-16
-2.3	-17.3
-2.5	-18.1
-2.7	-19
-2.9	-19.6
-3	-20
-3	-19.6
-3	-19.5
-3	-19.5
-3.1	-19.3
-3	-18.6
-2.6	-13.8
-2.1	-11.3
-1.4	-8.5
-1	-7
-0.5	-5.5
0	-4
0.6	-1.8
1.1	-0.1
1.7	1.8
2.1	3.6
2.7	5.8
3.2	7.8
3.7	9.6
4.1	10.6
4.1	10.3
4.1	10.3
4.1	10.3
4.1	10.1
4.1	10.1
4.1	9.1
4	7.3
3.8	6.3
3.4	5
3.2	4.1
3	3
2.8	2.5
2.7	1.6
2.5	1.3
2.2	0.3
2	-0.3
1.7	-1.3
1.6	-1.8
1.3	-2.6
1.1	-3.3
0.8	-4.1
0.6	-5
0.2	-6.1
-0.2	-7.1
-0.4	-7.8
-0.7	-8.6
-0.9	-9.3
-1.2	-10.5
-1.4	-11.5
-1.7	-12.6
-1.9	-13.6
-2.2	-15
-2.4	-16
-2.6	-17.3
-2.8	-18.3
-3.1	-19.8
-3.3	-20.5
-3.6	-21.5
-3.8	-22.1
-4	-22.6
-4.1	-22.5
-4	-22.3
-4	-22.1
-4	-22
-4	-22
-3.9	-19.5
-3.3	-15.3
-2.6	-12
-2.1	-10.3
-1.6	-8.3
-1.1	-7.3
-0.5	-5.8
-0.1	-4.5
0.6	-2.6
1.1	-1.1
1.7	0.5
2.1	1.8
2.8	4.1
3.9	8.8
4.5	10.5
5	11.5
5.1	11.5
5.1	11.1
5.1	11.1
5.1	11.1
5.1	11
5.1	10.3
5	8.6
4.8	7.6
4.4	6.3
4.2	5.5
3.9	4.5
3.7	3.8
3.5	3
3.3	2.3
3.1	1.8
2.9	1.3
2.6	0.5
2.5	-0.1
2.2	-1
2	-1.6
1.7	-2.5
1.5	-3.1
1.2	-3.8
1	-4.5
0.7	-5.3
0.5	-5.8
0.2	-6.5
0	-7.1
-0.3	-7.6
-0.5	-8.1
-0.9	-9
-1.2	-10
-1.5	-11
-1.8	-12
-2	-12.8
-2.2	-14
-2.5	-14.8
-2.7	-16
-2.9	-17
-3.2	-18.1
-3.4	-19.3
-3.6	-20.5
-3.8	-21.1
-4.1	-22.3
-4.3	-23.1
-4.6	-24
-4.7	-24.3
-5	-25
-5	-24.8
-5	-24.5
-5	-24.5
-5	-24.3
-5	-24.3
-5	-22.5
-4.4	-18.8
-3.7	-14.8
-3.2	-12.8
-2.5	-10.5
-2	-9.3
-1.6	-8.1
-1.2	-7.3
-0.5	-6
0	-4.8
0.6	-3.3
1.1	-2.3
1.6	-0.6
2.1	0.6
2.8	2.3
3.2	3.8
3.7	5.8
4.2	7.3
4.8	9.5
5.3	10.5
5.9	12
6.1	12.3
6.1	12
6.1	12
6.1	11.8
6.1	11.6
6.1	11.5
6.1	10.3
5.9	8.8
5.6	7.8
5.3	6.6
5.1	5.8
4.8	4.8
4.5	4.1
4.3	3.3
4.1	2.6
3.9	2.1
3.7	1.6
3.5	1.1
3.2	0.6
3	0
2.5	-1.3
2.2	-2.1
2	-2.6
1.7	-3.5
1.5	-4
1.2	-4.6
0.9	-5.3
0.5	-6.3
0.2	-7
-0.1	-7.5
-0.3	-8
-0.5	-8.3
-0.9	-9
-1.1	-9.5
-1.3	-10.1
-1.6	-10.8
-1.9	-11.8
-2.1	-12.3
-2.4	-13.5
-2.6	-14.3
-2.8	-15.3
-3.1	-16.1
-3.3	-17.3
-3.5	-18.3
-3.8	-19.5
-4	-20.3
-4.2	-21.3
-4.5	-22.1
-4.7	-23.3
-4.9	-24.1
-5.2	-25
-5.3	-25.6
-5.7	-26.1
-5.8	-26.6
-6	-27.1
-6	-26.8
-6	-26.5
-6	-26.5
-6	-26.3
-6	-26.3
-5.7	-22.3
-5.2	-19.5
-4.5	-16.1
-3.8	-13.8
-3.1	-11.6
-2.7	-10.5
-2.3	-9.5
-1.8	-8.6
-1.1	-7.6
-0.7	-6.8
-0.1	-5.5
0.5	-4.5
1.1	-3
1.5	-2.1
2.1	-0.6
2.6	0.6
3.3	2.3
3.7	3.5
4.4	5.5
4.9	7.1
5.5	9
5.9	10.1
6.5	11.5
7	12.1
7.1	12.1
7.2	12
7.2	11.8
7.2	11.8
7.2	11.6
7.2	11.5
7.2	10.1
6.8	8.8
6.5	7.6
6.3	7
6	6
5.7	5.1
5.4	4.1
5.1	3.3
4.7	2.3
4.6	1.8
4.4	1.3
4.2	0.8
3.9	0.5
3.7	-0.3
3.5	-0.6
3.2	-1.3
2.9	-1.6
2.7	-2.3
2.5	-2.6
2.2	-3.1
2	-3.8
1.7	-4.6
1.5	-5
1.1	-5.6
0.9	-6.1
0.6	-6.6
0	-7.8
-0.3	-8.3
-0.5	-8.6
-0.8	-9.1
-1	-9.5
-1.3	-10
-1.5	-10.5
-1.8	-11.1
-2	-11.8
-2.3	-12.6
-2.5	-13.3
-2.8	-14.1
-3	-15
-3.2	-15.8
-3.5	-16.6
-3.8	-17.6
-3.9	-18.5
-4.2	-19.3
-4.4	-20.1
-4.6	-21.3
-4.9	-22
-5.1	-23
-5.3	-23.8
-5.6	-24.8
-5.7	-25.5
-6	-26.3
-6.2	-27
-6.4	-27.6
-6.7	-28
-6.9	-28.5
-7	-28.8
-7	-28.3
-7	-28.1
-7	-28.1
-7	-28
-7.1	-27.6
-6.7	-24.5
-6	-20.1
-5.4	-17.8
-4.7	-15.1
-4.2	-13.5
-3.5	-12
-3.1	-10.8
-2.6	-10.1
-2.1	-9.5
-1.4	-8.6
-0.9	-7.8
-0.3	-6.8
0.2	-6
0.8	-4.8
1.3	-4
2.2	-2.1
2.9	-0.5
3.3	0.6
3.9	2.1
4.4	3.5
5.1	5.1
5.5	6
6.1	7.8
6.6	9.3
7.2	10.6
7.6	11.5
8	12.3
8.1	12
8.1	11.8
8.1	11.8
8.1	11.6
8	11.6
8	11
8	10
7.7	8.8
7.5	8
7.2	6.8
6.9	6.1
6.6	5.3
6.4	4.6
6.1	3.8
5.9	3.1
5.6	2.3
5.4	1.8
5.2	1.5
5	1
4.8	0.3
4.6	0
4.3	-0.6
4.1	-1
3.8	-1.6
3.6	-2
3.3	-2.5
3.1	-2.8
2.8	-3.5
2.6	-3.6
2.3	-4.1
2.1	-4.6
1.8	-5.1
1.6	-5.6
1.3	-6.1
0.7	-7.1
0.4	-7.6
0.2	-8
-0.1	-8.5
-0.4	-8.8
-0.6	-9.1
-0.8	-9.5
-1.1	-9.8
-1.3	-10.1
-1.6	-10.6
-1.9	-11.1
-2.1	-11.6
-2.3	-12.1
-2.6	-12.8
-2.8	-13.3
-3.1	-14.1
-3.3	-14.8
-3.6	-15.6
-3.8	-16.3
-4	-17.1
-4.2	-17.8
-4.5	-18.8
-4.7	-19.5
-5	-20.3
-5.3	-21.6
-5.6	-22.5
-5.8	-23.6
-6	-24
-6.3	-25.1
-6.4	-25.6
-6.7	-26.6
-6.9	-27.1
-7.1	-28
-7.3	-28.5
-7.6	-29
-7.8	-29.3
-8	-29.8
-8.1	-29.8
-8	-29.5
-8	-29.1
-8	-29.1
-8	-29.1
-8	-27.1
-7.5	-24
-6.8	-20.3
-6.1	-17.8
-5.5	-15.5
-5	-14.1
-4.3	-12.5
-3.8	-11.6
-3.3	-10.8
-2.9	-10.5
-2.3	-9.6
-1.7	-9
-1.1	-8.3
-0.6	-7.8
0	-7
0.6	-6.1
1.2	-5.1
1.6	-4.3
2.2	-3.1
2.8	-2.1
3.4	-0.6
3.8	0.1
4.5	1.6
5	2.8
5.6	4.1
6.1	5.3
6.6	7
7.2	8.5
7.8	9.6
8.2	10.6
8.8	11.6
9.1	12.1
9.1	11.8
9.1	11.6
9.1	11.5
9.1	11.5
9.1	11.3
9.1	10.5
8.9	9.3
8.6	8.5
8.3	7.5
8.1	6.6
7.8	5.6
7.5	5
7.2	4.1
7	3.6
6.7	2.8
6.5	2.1
6.2	1.5
6	1
5.8	0.6
5.5	0
5.2	-0.6
4.9	-1.3
4.4	-2.1
4.1	-2.8
3.9	-3.1
3.6	-3.5
3.4	-3.8
3.1	-4.3
2.8	-4.8
2.5	-5.1
2.3	-5.5
2	-5.8
1.8	-6.3
1.5	-6.8
1.3	-7
1	-7.3
0.7	-7.8
0.5	-8.1
0.2	-8.3
0	-8.8
-0.2	-9
-0.6	-9.1
-0.8	-9.3
-1	-9.5
-1.3	-9.8
-1.6	-10.3
-1.8	-10.5
-2.1	-11
-2.2	-11.3
-2.6	-11.8
-2.8	-12.3
-3.1	-13
-3.2	-13.3
-3.5	-14.1
-3.7	-14.6
-4	-15.3
-4.2	-16
-4.5	-16.6
-4.7	-17.3
-4.9	-18
-5.2	-18.6
-5.4	-19.3
-5.6	-20
-5.9	-20.8
-6.1	-21.5
-6.3	-22.3
-6.5	-23
-6.8	-23.8
-6.9	-24.5
-7.2	-25.3
-7.4	-26
-7.6	-27
-7.8	-27.5
-8	-28.1
-8.2	-28.5
-8.5	-29.1
-8.7	-29.6
-8.9	-30
-9.1	-30.1
-9	-29.6
-9	-29.5
-9	-29.3
-9	-29.3
-9	-29
-8.8	-26.5
-8	-22
-7.5	-19.3
-6.8	-17
-6.3	-15.3
-5.2	-12.8
-4.6	-11.6
-4.2	-11.3
-3.7	-10.6
-3.2	-10.1
-2.5	-9.5
-2	-9.3
-1.3	-9
-0.9	-8.6
-0.2	-8
0.2	-7.3
0.9	-6.5
1.4	-5.8
2	-4.8
2.6	-3.8
3.2	-2.6
3.6	-1.6
4.3	-0.3
4.7	0.5
5.4	1.8
5.9	3.1
6.5	4.5
7	5.6
7.6	7
8	8
8.7	9.3
9.1	10.3
9.7	11.6
10.1	12.5
10.1	12
10.1	11.6
10.1	11.5
10.1	11.3
10.1	10
9.9	9.1
9.5	8
9.3	7.3
9	6.5
8.8	5.6
8.4	4.8
8.3	4.1
7.9	3.3
7.6	2.6
7.4	2
7.2	1.5
6.9	0.8
6.7	0.3
6.5	0
6.3	-0.3
6.1	-1
5.9	-1.3
5.6	-1.8
5.4	-2.3
5	-2.8
4.8	-3
4.6	-3.6
4.4	-4
4.1	-4.3
3.8	-4.6
3.5	-5.1
3.3	-5.5
3	-6
2.8	-6
2.5	-6.3
2.2	-6.6
1.9	-7
1.7	-7.1
1.4	-7.5
1.2	-7.8
0.7	-8.3
0.4	-8.5
0.2	-8.8
-0.1	-9
-0.3	-9
-0.6	-9.1
-0.8	-9.5
-1.1	-9.6
-1.3	-9.8
-1.6	-10
-1.8	-10.3
-2.1	-10.6
-2.3	-10.8
-2.6	-11.3
-2.8	-11.5
-3.1	-12
-3.3	-12.5
-3.6	-12.8
-3.8	-13.1
-4	-13.8
-4.2	-14.3
-4.5	-14.8
-4.7	-15.3
-5	-16
-5.2	-16.6
-5.4	-17.3
-5.6	-17.8
-5.9	-18.5
-6.1	-19
-6.4	-19.8
-6.5	-20.1
-6.8	-21
-7	-21.5
-7.2	-22.3
-7.4	-23.1
-7.6	-23.8
-7.8	-24.5
-8.1	-25.1
-8.3	-25.8
-8.5	-26.6
-8.7	-27.1
-9	-27.8
-9.1	-28.3
-9.4	-29
-9.6	-29.3
-9.8	-29.6
-10	-30
-10	-29.8
-10	-29.5
-10	-29.3
-10	-29.1
-10	-29
-9.9	-27.6
-9.2	-23.1
-8.7	-20.6
-8	-17.8
-7.5	-16
-6.8	-14.3
-5.5	-11.8
-5	-11.1
-4.5	-10.6
-4	-10.1
-3.5	-10
-2.8	-9.8
-2.4	-9.5
-1.7	-9.5
-1.2	-9
-0.6	-8.6
-0.1	-8.3
0.5	-7.8
1	-7.1
2	-5.6
2.6	-4.8
3.1	-4
3.7	-2.8
4.3	-2
4.9	-1
5.4	-0.1
6	1.1
6.5	2.3
7.1	3.8
7.5	4.6
8.1	5.8
8.7	6.8
9.3	8.3
9.7	9.5
10.3	11
10.8	12
11.1	12.5
11.1	12.3
11.1	12
11.1	11.8
11.1	11.8
11.1	11.6
11.1	10
10.9	9
10.6	8
10.3	7.1
10	6.1
9.8	5.5
9.5	4.6
9.2	4
8.9	3.3
8.7	2.6
8.4	2
8.1	1.5
7.9	0.8
7.6	0.3
7.4	-0.1
7.3	-0.5
7	-1
6.9	-1.3
6.6	-1.8
6.4	-2.1
6.1	-2.6
5.9	-3.1
5.5	-3.5
5.4	-3.8
5.1	-4.5
4.9	-4.6
4.6	-5.1
4.3	-5.3
4.1	-5.8
3.8	-6
3.5	-6.3
3.3	-6.6
3	-6.8
2.8	-7
2.5	-7.3
2.3	-7.3
2	-7.6
1.7	-7.6
1.4	-7.8
1.2	-8.1
0.9	-8.3
0.7	-8.5
0.4	-8.8
0.2	-9.1
-0.1	-9.1
-0.5	-9.3
-0.8	-9.5
-1.1	-9.6
-1.3	-9.6
-1.6	-9.8
-1.8	-10.1
-2	-10.3
-2.3	-10.5
-2.6	-10.6
-2.8	-11
-3.1	-11.3
-3.3	-11.5
-3.6	-12
-3.8	-12.1
-4.1	-12.6
-4.6	-13.6
-4.9	-14.1
-5.1	-14.6
-5.4	-15.1
-5.6	-15.6
-5.8	-16.1
-6.1	-16.8
-6.3	-17.3
-6.5	-17.8
-6.8	-18.5
-7	-19
-7.2	-19.8
-7.4	-20.1
-7.7	-21
-7.9	-21.6
-8.1	-22.3
-8.3	-22.8
-8.6	-23.8
-8.7	-24.3
-9	-25.1
-9.2	-25.6
-9.4	-26.3
-9.6	-26.8
-9.9	-27.5
-10.1	-28
-10.3	-28.5
-10.5	-28.8
-10.7	-29.1
-10.9	-29.5
-11	-29.5
-11	-29
-11	-28.8
-11	-28.8
-11	-28.6
-11	-28.3
-10.5	-24
-9.9	-21.1
-9.2	-18
-8.7	-16.1
-7.9	-14.1
-7.4	-13.3
-6.8	-12.1
-6.3	-11.3
-5.7	-10.6
-5.3	-10.3
-4.7	-10.1
-4.2	-9.8
-3.5	-9.8
-3.1	-9.6
-2.4	-9.6
-1.9	-9.5
-1.2	-9.1
-0.8	-8.8
-0.1	-8.3
0.7	-7.8
1.4	-7.1
2.1	-6.3
2.5	-5.8
3.2	-5
3.7	-4.1
4.3	-3.1
4.8	-2.5
5.4	-1.6
5.9	-0.6
6.5	0.5
7	1.6
7.6	2.8
8.1	3.8
8.7	4.8
9.2	5.6
9.7	7.1
10.2	8.5
10.9	10
11.2	11.1
11.8	12.1
12.1	12.8
12.1	12.3
12.1	12.1
12.1	12
12.1	12
12.1	11.6
12.1	10.3
11.8	8.6
11.6	7.8
11.3	6.6
11	6
10.7	5
10.5	4.3
10.2	3.5
9.9	3
9.6	2.3
9.4	1.8
9.1	1
8.9	0.6
8.6	0
8.4	-0.5
8.2	-0.8
7.7	-1.6
7.4	-2
7.3	-2.5
6.9	-3
6.7	-3.3
6.5	-3.8
6.2	-4.1
5.9	-4.6
5.7	-4.8
5.4	-5.3
5.2	-5.6
4.8	-6
4.7	-6.1
4.3	-6.6
4.1	-6.8
3.8	-7
3.6	-7.1
3.3	-7.3
3.1	-7.5
2.8	-7.6
2.5	-7.6
2.3	-7.8
2	-8
1.7	-8.1
1.5	-8.3
1.2	-8.5
0.8	-8.5
0.5	-8.8
0.2	-9
0	-9.1
-0.3	-9.3
-0.5	-9.5
-0.8	-9.5
-1	-9.6
-1.3	-9.8
-1.5	-10
-1.8	-10.1
-2	-10.3
-2.4	-10.3
-2.5	-10.5
-2.8	-10.8
-3	-11
-3.3	-11.1
-3.5	-11.3
-3.8	-11.6
-4	-11.8
-4.3	-12.1
-4.5	-12.5
-4.7	-12.8
-5	-13.1
-5.2	-13.6
-5.4	-14
-5.7	-14.3
-5.9	-14.8
-6.2	-15.3
-6.4	-15.6
-6.6	-16.1
-6.8	-16.6
-7.1	-17.3
-7.3	-17.8
-7.5	-18.3
-7.8	-18.6
-8	-19.5
-8.2	-19.8
-8.4	-20.5
-8.7	-21
-8.9	-21.6
-9.1	-22.1
-9.3	-23
-9.5	-23.5
-9.8	-24.1
-9.9	-24.6
-10.1	-25.3
-10.4	-26
-10.6	-26.5
-10.8	-27
-11	-27.6
-11.2	-27.8
-11.5	-28.3
-11.6	-28.6
-11.8	-29
-12	-29.1
-12	-28.6
-12	-28.3
-12	-28.1
-12	-28.1
-12	-28
-11.8	-25.6
-11	-21.1
-10.5	-18.8
-9.7	-16.1
-9.2	-14.8
-8.5	-13.5
-8.1	-12.6
-7.4	-11.5
-6.8	-11
-5.3	-10
-4.6	-10
-4.2	-10.1
-3.5	-10
-3	-9.8
-2.3	-9.6
-1.9	-9.8
-1.2	-9.5
-0.6	-9.1
0	-9
0.4	-8.5
1.1	-8
1.7	-7.5
2.3	-6.8
2.7	-6.3
3.4	-5.5
3.9	-4.6
4.5	-4
5	-3.3
5.7	-2.6
6.2	-1.6
6.8	-0.6
7.3	0.3
7.9	1.3
8.4	2.1
9	3.1
9.5	4.1
10	5.5
10.5	6.6
11	8.1
11.5	9.3
12.1	10.8
12.5	11.5
13.1	12.3
13.1	12
13.1	11.8
13.2	11.5
13.1	11.5
13.1	11.5
13.1	10.3
13	9
12.7	7.8
12.5	7
12.1	5.8
11.9	5
11.6	4.1
11.3	3.5
11	2.8
10.8	2.3
10.5	1.5
10.2	1
9.9	0.5
9.8	0
9.4	-0.5
9.3	-0.8
9	-1.3
8.9	-1.6
8.7	-2
8.4	-2.3
8.2	-2.6
8	-3.1
7.6	-3.6
7.4	-4
7.1	-4.3
6.9	-4.5
6.7	-5.1
6.4	-5.3
6.1	-5.8
5.9	-6
5.6	-6.3
5.3	-6.6
4.9	-6.8
4.6	-7.1
4.4	-7.3
4	-7.5
3.8	-7.6
3.5	-7.8
3.3	-7.8
3	-8
2.8	-8.1
2.5	-8.1
2.3	-8.3
2	-8.3
1.7	-8.5
1.4	-8.6
1.3	-8.6
0.9	-8.8
0.7	-9
0.4	-9.1
0.2	-9.1
-0.1	-9.3
-0.3	-9.5
-0.6	-9.5
-0.8	-9.6
-1.1	-9.8
-1.3	-10
-1.6	-10.1
-2.2	-10.3
-2.5	-10.5
-2.7	-10.6
-2.9	-10.6
-3.2	-10.8
-3.5	-11
-3.7	-11.1
-4	-11.5
-4.2	-11.6
-4.5	-11.8
-4.6	-12
-4.9	-12.1
-5.1	-12.5
-5.4	-12.8
-5.6	-13.1
-5.9	-13.5
-6.1	-13.6
-6.3	-14.1
-6.5	-14.5
-6.8	-14.8
-7	-15.3
-7.2	-15.6
-7.5	-16.1
-7.8	-16.6
-7.9	-16.8
-8.2	-17.5
-8.4	-17.8
-8.7	-18.5
-8.8	-19
-9.1	-19.6
-9.3	-20
-9.6	-20.6
-9.7	-21.1
-10	-21.6
-10.1	-22.3
-10.4	-23
-10.6	-23.3
-10.8	-24
-11	-24.6
-11.3	-25.3
-11.4	-25.6
-11.7	-26.3
-11.9	-26.6
-12.1	-27.1
-12.4	-27.8
-12.6	-28
-12.9	-28.1
-13.1	-28.3
-13	-28
-13	-27.8
-13	-27.6
-13	-27.5
-13.1	-27.3
-12.8	-24.8
-12	-20.8
-11.4	-18.3
-10.7	-15.6
-10.1	-14.3
-9.4	-13.1
-9	-12.1
-8.3	-11.1
-7.7	-10.8
-7.2	-10.3
-6.7	-10.1
-6.2	-10
-5.8	-10
-5.1	-10.1
-4.6	-10.1
-3.8	-10
-3.4	-10
-2.7	-9.8
-2.2	-9.8
-1.5	-9.6
-1.1	-9.5
-0.5	-9.5
0.1	-9.1
0.7	-8.6
1.2	-8.3
1.9	-7.6
2.4	-7.3
3.1	-6.5
3.6	-6
4.2	-5.3
4.7	-4.5
5.4	-4
5.8	-3.5
6.4	-2.6
7	-1.8
7.6	-0.6
8.1	0
8.7	1
9.2	1.6
9.8	2.8
10.3	3.8
10.9	5.3
11.3	6.5
11.9	7.6
13.1	10
13.6	10.8
14.1	11.5
14.1	11.1
14.1	11
14.1	10.6
14.1	10.6
14.1	10.6
14.1	9.5
13.9	7.8
13.7	7.1
13.4	6.5
13.1	5.6
12.8	4.5
12.5	3.8
12.2	3
12	2.3
11.5	1.3
11.3	0.6
11	0.1
10.7	-0.3
10.5	-0.8
10.2	-1.3
10	-1.5
9.8	-2
9.6	-2.1
9.4	-2.5
9.2	-2.8
8.9	-3.3
8.6	-3.6
8.3	-4.1
8.1	-4.6
7.8	-5.1
7.6	-5.3
7.3	-5.6
7.1	-6
6.8	-6.3
6.5	-6.5
6.2	-6.8
6	-6.8
5.7	-7.1
5.5	-7.3
5.2	-7.5
4.9	-7.6
4.7	-7.8
4.4	-7.8
4.1	-8
3.9	-8.1
3.6	-8.3
3.4	-8.3
3.1	-8.5
2.8	-8.5
2.5	-8.5
2.3	-8.6
2.1	-8.6
1.8	-8.8
1.5	-8.8
1.3	-8.8
1	-9
0.7	-9
0.4	-9.1
0.2	-9.3
-0.1	-9.5
-0.3	-9.5
-0.6	-9.6
-0.8	-9.8
-1.1	-9.8
-1.3	-10
-1.7	-10.1
-1.9	-10.3
-2.2	-10.5
-2.4	-10.5
-2.7	-10.6
-2.9	-10.6
-3.2	-10.8
-3.5	-11
-3.7	-11
-3.9	-11.1
-4.2	-11.1
-4.5	-11.3
-4.7	-11.5
-4.9	-11.6
-5.2	-11.8
-5.4	-12.1
-5.7	-12.3
-5.9	-12.5
-6.2	-12.8
-6.5	-13.1
-6.8	-13.5
-7.1	-13.8
-7.2	-14.1
-7.5	-14.6
-7.8	-14.8
-8	-15.1
-8.2	-15.6
-8.4	-15.8
-9	-16.8
-9.2	-17.3
-9.4	-17.8
-9.7	-18.1
-9.9	-18.6
-10.1	-19.1
-10.3	-19.6
-10.6	-20.5
-10.8	-20.6
-11	-21.3
-11.2	-22
-11.5	-22.5
-11.6	-23
-11.9	-23.5
-12	-24.1
-12.3	-24.6
-12.4	-25.1
-12.7	-25.6
-12.9	-26
-13.1	-26.3
-13.3	-26.6
-13.5	-27
-13.7	-27.1
-13.9	-27.5
-14	-27.5
-14	-27.1
-14	-26.8
-14	-26.6
-14	-26.6
-14	-25.8
-13.5	-22.8
-12.8	-19.3
-12.1	-16.6
-11.5	-14.6
-10.9	-13.5
-10.2	-12.1
-9.7	-11.5
-9.1	-10.6
-8.6	-10.3
-7.9	-10
-7.5	-10
-7	-9.8
-6.6	-9.8
-5.9	-9.8
-5.4	-10
-4.8	-10
-4.3	-10
-3.6	-10.1
-3.1	-10
-2.6	-10
-2	-9.8
-1.4	-9.6
-0.9	-9.5
-0.2	-9.5
0.3	-9.1
1	-8.6
1.4	-8.3
2.1	-7.8
2.6	-7.1
3.2	-6.6
3.7	-6.1
4.7	-5.3
5.4	-4.6
5.9	-4.1
6.5	-3.3
7	-3
7.7	-2.1
8.1	-1.5
8.8	-0.6
9.2	0.1
9.9	1.1
10.3	2.1
10.9	3.3
11.4	4.3
12	5.5
12.4	6.3
13	7.5
13.5	8.5
13.7	8.8
14.3	9.8
14.7	10.5
15.1	11.1
15.1	10.6
15	10.5
15	10.5
15.1	10.5
15.1	10.3
15.1	8.5
14.9	7.1
14.5	6.3
14.3	5.8
13.9	5
13.7	4.1
13.4	3.3
13.2	2.6
12.8	1.8
12.6	1.1
12.4	0.6
11.8	-0.5
11.5	-1
11.3	-1.3
11	-1.8
10.8	-2
10.6	-2.5
10.5	-2.6
10.2	-3
10	-3.3
9.7	-3.8
9.5	-4.1
9.2	-4.6
9	-4.8
8.7	-5.3
8.5	-5.5
8.2	-5.8
8	-6
7.6	-6.5
7.4	-6.6
7.2	-6.8
6.9	-7.1
6.6	-7.3
6.4	-7.5
6.1	-7.6
5.8	-7.8
5.5	-8
5.3	-8.1
5	-8.3
4.8	-8.3
4.5	-8.5
4.3	-8.5
4	-8.5
3.8	-8.6
3.3	-8.6
3	-8.8
2.8	-8.8
2.5	-8.8
2.3	-9
2	-9
1.7	-9
1.5	-9
1.3	-9.1
1	-9.1
0.7	-9.1
0.5	-9.3
0.2	-9.3
-0.1	-9.3
-0.2	-9.5
-0.5	-9.6
-0.8	-9.8
-1.1	-9.8
-1.3	-10
-1.6	-10
-1.8	-10.1
-2.1	-10.3
-2.3	-10.5
-2.5	-10.5
-2.8	-10.6
-3.1	-10.8
-3.3	-10.8
-3.5	-11
-3.8	-11
-4	-11
-4.2	-11.1
-4.5	-11.1
-4.7	-11.3
-5	-11.1
-5.2	-11.5
-5.5	-11.6
-5.7	-11.8
-5.9	-11.8
-6.1	-12
-6.4	-12.1
-6.6	-12.5
-6.9	-12.8
-7.1	-12.8
-7.4	-13.1
-7.6	-13.3
-7.8	-13.5
-8	-13.8
-8.3	-14.1
-8.5	-14.5
-8.7	-14.6
-9	-15
-9.2	-15.5
-9.4	-15.6
-9.7	-16.1
-9.9	-16.3
-10.1	-16.8
-10.3	-17.1
-10.6	-17.6
-10.8	-18.1
-11	-18.6
-11.2	-19
-11.4	-19.5
-11.6	-20
-11.9	-20.6
-12.3	-21.6
-12.6	-22.1
-12.8	-22.8
-13	-23.3
-13.3	-24.1
-13.5	-24.5
-13.8	-25
-14	-25.5
-14.2	-25.6
-14.4	-26
-14.6	-26.3
-14.8	-26.5
-15	-26.8
-15	-26.5
-15	-26.1
-15	-26
-15	-25.8
-15	-25.6
-14.8	-24
-14.2	-20.3
-13.4	-17.1
-12.9	-15.5
-12.1	-13.3
-11.6	-12.1
-10.9	-11.1
-10.4	-10.5
-9.7	-10
-9.2	-9.6
-8.6	-9.5
-8.2	-9.5
-7.7	-9.5
-7.2	-9.5
-6.6	-9.6
-6.1	-9.8
-5.5	-10
-5	-10
-4.3	-10.1
-3.8	-10.1
-3.3	-10
-2.7	-10
-2	-9.8
-1.6	-9.6
-1	-9.6
-0.4	-9.5
0.2	-9.3
0.7	-9
1.3	-8.6
1.8	-8.1
2.5	-7.6
2.9	-7.3
3.6	-6.8
4	-6.5
4.7	-5.8
5.2	-5.5
5.9	-5
6.3	-4.5
7	-4
7.5	-3.5
8.1	-2.8
8.5	-2.3
9.2	-1.3
9.7	-0.6
10.3	0.5
10.7	1.3
11.3	2.6
11.8	3.3
12.4	4.5
12.8	5.1
13.4	6.1
13.9	6.8
14.5	8
14.9	8.6
15.5	10
15.9	10.6
16.1	10.6
16.1	10.3
16.1	10.3
16.1	10.1
16.1	10.1
16.1	8.1
15.9	7
15.5	5.8
15.3	5.1
14.9	4.5
14.7	4
14.4	3.1
14.1	2.5
13.8	1.5
13.6	1
13.3	0.3
13	-0.3
12.7	-0.6
12.5	-1.1
12.3	-1.6
12	-2
11.8	-2.3
11.3	-3.1
11.1	-3.3
10.9	-3.8
10.6	-4.1
10.3	-4.6
10.1	-4.8
9.8	-5.1
9.5	-5.6
9.3	-5.8
9	-6
8.8	-6.3
8.5	-6.6
8.3	-6.8
8	-7.1
7.7	-7.1
7.4	-7.5
7.2	-7.5
6.9	-7.6
6.7	-8
6.4	-8.1
6.2	-8.3
5.9	-8.3
5.6	-8.5
5.3	-8.6
5.1	-8.6
4.8	-8.8
4.6	-8.8
4.3	-9
4	-9
3.8	-9
3.5	-9
3.2	-9.1
3	-9
2.7	-9.1
2.5	-9.1
2.2	-9.1
2	-9.1
1.7	-9.3
1.4	-9.3
1.2	-9.3
0.9	-9.3
0.6	-9.5
0.4	-9.5
0.1	-9.5
-0.1	-9.5
-0.4	-9.6
-0.6	-9.6
-1	-10
-1.3	-10.1
-1.6	-10.1
-1.9	-10.1
-2	-10.3
-2.4	-10.5
-2.4	-10.5
-2.7	-10.6
-2.9	-10.6
-3.1	-10.8
-3.4	-11
-3.6	-11
-3.9	-11
-4.1	-11.1
-4.4	-11
-4.6	-11.1
-4.9	-11.1
-5.1	-11.3
-5.3	-11.3
-5.6	-11.3
-5.8	-11.5
-6	-11.6
-6.3	-11.6
-6.5	-11.8
-6.7	-12
-6.9	-12
-7.2	-12.1
-7.4	-12.3
-7.7	-12.5
-7.9	-12.8
-8.1	-13
-8.3	-13.1
-8.6	-13.5
-8.7	-13.5
-9	-13.8
-9.2	-14
-9.4	-14.3
-9.7	-14.5
-9.9	-14.8
-10.1	-15
-10.4	-15.5
-10.5	-15.6
-10.8	-16
-11	-16.3
-11.2	-16.6
-11.4	-17.1
-11.6	-17.5
-11.8	-17.8
-12.1	-18.3
-12.3	-18.6
-12.5	-19.1
-13	-20.3
-13.2	-20.8
-13.4	-21.3
-13.6	-22
-13.8	-22.3
-14	-22.8
-14.2	-23.1
-14.5	-23.8
-14.6	-24
-14.9	-24.5
-15	-24.6
-15.2	-25.1
-15.4	-25.3
-15.6	-25.6
-15.8	-25.8
-16	-26
-16	-25.8
-16	-25.3
-16	-25.1
-16	-25
-15.9	-24
-15.3	-20.8
-14.6	-17.5
-13.9	-15.3
-13.2	-13.1
-12.7	-12.1
-12	-11
-11.5	-10.3
-10.9	-9.6
-10.3	-9.5
-9.6	-9.3
-9.2	-9.3
-8.7	-9.3
-8.3	-9.3
-7.7	-9.5
-7.2	-9.6
-6.5	-9.8
-6.1	-10
-5.4	-10.1
-4.9	-10.3
-4.3	-10.3
-3.8	-10.1
-3.1	-10
-2.6	-10
-2	-10
-1.5	-9.8
-0.9	-9.6
-0.4	-9.6
0.3	-9.3
0.9	-9
1.4	-8.6
2	-8.3
2.6	-8
3.1	-7.6
3.8	-7.1
4.2	-7
4.8	-6.5
5.4	-6.1
6.1	-5.8
6.5	-5.5
7.2	-5
7.7	-4.5
8.3	-3.8
8.7	-3.3
9.4	-2.3
9.9	-1.5
10.5	-0.5
11	0.1
11.5	1.1
12.1	2.1
12.7	3
13.1	3.5
13.7	4.3
14.2	5
14.7	6
15.1	6.6
15.7	7.8
16.2	9
16.7	10.1
17.1	10.6
17.1	10.3
17.1	10.1
17.1	10
17.1	9.8
17.1	9.6
17.1	8.3
16.9	6.5
16.5	4.6
16.2	4.1
15.8	3.6
15.6	3.3
15.3	2.5
15.1	2
14.8	1.1
14.5	0.5
14.2	0
13.6	-1.3
13.3	-1.8
13.1	-2.1
12.8	-2.5
12.7	-2.8
12.5	-3.3
12.3	-3.3
12	-3.6
11.7	-4.1
11.5	-4.5
11.3	-4.8
11	-5.1
10.7	-5.5
10.4	-5.8
10.2	-6
9.9	-6.3
9.8	-6.5
9.5	-6.8
9.2	-6.8
8.9	-7.1
8.7	-7.3
8.4	-7.5
8.1	-7.6
7.8	-8
7.6	-8.1
7.3	-8.1
7.1	-8.3
6.7	-8.5
6.5	-8.5
6.2	-8.6
6	-8.8
5.7	-9
5.5	-9
5.2	-9
4.9	-9.1
4.7	-9.1
4.4	-9.1
4.1	-9.1
3.9	-9.1
3.6	-9.3
3.4	-9.3
3.1	-9.3
2.8	-9.3
2.6	-9.3
2.4	-9.3
2.1	-9.3
1.8	-9.3
1.6	-9.5
1.4	-9.5
1.1	-9.3
0.8	-9.5
0.6	-9.6
0.3	-9.6
0.1	-9.8
-0.1	-9.6
-0.4	-9.8
-0.7	-9.8
-1	-10
-1.2	-10.1
-1.6	-10.1
-1.9	-10.3
-2.1	-10.3
-2.4	-10.5
-2.5	-10.6
-2.9	-10.8
-3	-10.8
-3.3	-11
-3.5	-11
-3.8	-11.1
-4	-11.1
-4.3	-11.1
-4.5	-11.1
-4.7	-11.3
-5	-11.1
-5.2	-11.3
-5.4	-11.3
-5.7	-11.3
-5.9	-11.3
-6.1	-11.3
-6.4	-11.5
-6.6	-11.5
-6.8	-11.6
-7.1	-11.6
-7.2	-11.8
-7.5	-11.8
-7.7	-12
-8	-12.1
-8.1	-12.1
-8.4	-12.5
-8.6	-12.5
-8.9	-12.6
-9.1	-12.8
-9.3	-13
-9.5	-13.1
-9.8	-13.3
-9.9	-13.5
-10.2	-13.8
-10.7	-14.3
-10.9	-14.6
-11.1	-14.8
-11.3	-15
-11.5	-15.3
-11.8	-15.6
-12	-16
-12.2	-16.1
-12.4	-16.6
-12.6	-17
-12.8	-17.3
-13	-17.8
-13.2	-18
-13.4	-18.5
-13.6	-19
-13.8	-19.3
-14	-19.8
-14.2	-20.1
-14.4	-20.6
-14.6	-21.1
-14.8	-21.5
-15	-22
-15.2	-22.3
-15.3	-22.8
-15.6	-23
-15.8	-23.5
-16	-23.8
-16.2	-24.1
-16.3	-24.3
-16.5	-24.5
-16.7	-24.8
-16.9	-25.1
-17	-25
-17	-24.5
-17	-24.3
-17	-24.1
-17	-24.1
-16.4	-21.6
-15.6	-17.8
-15.1	-16
-14.3	-13.6
-13.8	-12.3
-13.1	-11
-12.6	-10.1
-11.8	-9.5
-11.3	-9.1
-10.7	-9
-10.1	-9
-9.5	-9
-9.1	-9.1
-8.6	-9.1
-8.1	-9.3
-7.7	-9.6
-7.2	-9.8
-6.5	-10
-6.1	-10.1
-5.5	-10.3
-5	-10.3
-4.3	-10.3
-3.8	-10.1
-3.2	-10
-2.7	-10
-2	-10
-1.6	-9.6
-0.9	-9.5
-0.4	-9.5
0.3	-9.1
0.8	-9
1.4	-8.8
2	-8.6
2.6	-8.5
3	-8.3
3.6	-8
4.2	-7.5
4.8	-7.3
5.3	-6.8
6	-6.5
6.5	-6.1
7.1	-5.8
7.6	-5.3
8.2	-4.8
8.8	-4.3
9.3	-3.5
[truncated: 3,317 more rows]

## Sheet: 400(200X300)
5.1	4.5
5.5	5.1
6	6.1
6.6	7.6
7.1	8.6
7.7	10.1
8.2	11.6
8.8	13.5
9.3	14.5
9.9	16.3
10.4	17.5
11	19.5
11.1	20
11.1	19.5
11.1	19.1
11.1	19.1
11.1	19
11.1	18.3
11	16.8
10.6	15.3
10.3	14.3
10	13.1
9.7	12.3
9.4	11.3
9.2	10.6
8.9	9.5
8.7	9
8.4	8
8.2	7.5
7.9	6.8
7.8	6.5
7.5	6
7.3	5.5
7	5
6.8	4.6
6.5	4.1
6.3	3.8
6	3.3
5.8	3.1
5.6	2.6
5.3	2.3
5	2
4.8	1.8
4.4	1.8
4.3	1.8
4	1.6
3.8	1.6
3.5	1.5
3.3	1.3
3	1.1
2.7	1
2.4	0.8
2.2	0.8
2	0.3
1.7	0.3
1.5	0.1
1.3	-0.1
1	-0.3
0.8	-0.5
0.6	-0.8
0.3	-1
0	-1.3
-0.2	-1.5
-0.5	-1.8
-0.6	-2.1
-0.9	-2.3
-1	-2.8
-1.3	-3
-1.6	-3.3
-2	-3.8
-2.3	-4.1
-2.5	-4.5
-2.7	-4.8
-2.9	-5
-3.1	-5.3
-3.3	-5.6
-3.6	-6.1
-3.8	-6.3
-4.1	-6.6
-4.3	-7
-4.5	-7.5
-4.7	-7.8
-5	-8.1
-5.2	-8.5
-5.4	-9
-5.6	-9.5
-5.9	-10
-6.1	-10.5
-6.3	-11
-6.5	-11.6
-6.7	-12.1
-6.8	-12.6
-7.1	-13.3
-7.3	-13.8
-7.5	-14.5
-8	-15.6
-8.3	-16.5
-8.5	-16.8
-8.7	-17.3
-8.8	-18
-9.1	-18.5
-9.3	-19.1
-9.5	-19.6
-9.6	-20.1
-9.9	-20.6
-10.1	-21
-10.3	-21.3
-10.5	-21.8
-10.7	-22.1
-10.9	-22.3
-11	-22.5
-11	-22.3
-11	-22.1
-11	-22.1
-11	-22.1
-11	-22
-10.4	-19.3
-9.8	-17.5
-9.1	-15.1
-8.5	-13.5
-7.8	-11.5
-7.2	-10.1
-6.5	-8.3
-6.1	-7.3
-5.4	-6
-4.8	-5
-4.3	-4
-3.8	-3.5
-3.3	-2.6
-2.7	-2
-2	-1
-1.6	-0.5
-0.9	-0.1
-0.4	0.3
0.2	0.6
0.7	1
1.4	1.6
1.9	1.5
2.6	2
3.4	2.5
4.1	3
4.8	3.8
5.2	4.5
5.9	5.6
6.4	6.6
7	7.8
7.5	9
8.2	10.6
8.7	11.6
9.3	13.3
9.7	14.3
10.3	15.6
10.8	17.1
11.4	19.3
11.8	20.8
12.1	21.6
12.1	21.1
12.1	21
12.1	20.8
12.1	20.8
12.1	20.5
11.9	17.6
11.7	16.6
11.3	15.5
11	14.3
10.7	13.5
10.5	12.8
10.2	11.8
9.9	11
9.6	10.1
9.4	9.5
9.1	8.6
8.8	8
8.6	7.3
8.4	7
8.2	6.5
8	6.1
7.7	5.6
7.5	5.1
7.2	4.6
7	4.3
6.8	4
6.5	3.5
6.3	3.1
6	3
5.8	2.6
5.5	2.3
5.2	2
4.9	1.8
4.7	1.8
4.4	1.6
4.1	1.6
3.5	1.3
3.2	1.3
3	1
2.7	1
2.4	0.8
2.1	0.6
1.9	0.5
1.7	0.3
1.4	0.1
1.1	-0.1
0.9	-0.3
0.6	-0.6
0.4	-0.8
0.1	-1
-0.1	-1.3
-0.5	-1.5
-0.7	-1.8
-1.1	-2.3
-1.4	-2.6
-1.6	-3.1
-2	-3.5
-2.2	-3.8
-2.5	-4
-2.7	-4.3
-3	-4.8
-3.2	-5
-3.5	-5.3
-3.8	-5.6
-4	-6
-4.2	-6.3
-4.5	-6.8
-4.7	-7
-5	-7.5
-5.2	-7.6
-5.5	-8.1
-5.7	-8.5
-6	-9.1
-6.2	-9.5
-6.5	-10.1
-6.7	-10.6
-6.9	-11.3
-7.2	-11.8
-7.4	-12.5
-7.6	-13
-7.9	-13.6
-8.1	-14
-8.4	-14.8
-8.5	-15.3
-8.8	-16
-9	-16.5
-9.3	-17.1
-9.5	-17.6
-9.7	-18.3
-9.9	-18.8
-10.2	-19.5
-10.4	-19.8
-10.6	-20.5
-10.9	-21
-11.1	-21.3
-11.3	-21.8
-11.5	-22.3
-11.7	-22.6
-12	-22.8
-12	-23
-12	-22.6
-12	-22.6
-12	-22.5
-12	-22.5
-11.9	-21.5
-11.2	-19.1
-10.5	-16.8
-9.9	-15.3
-9.2	-13.3
-8.7	-11.6
-7.9	-9.8
-7.5	-8.6
-6.8	-7.3
-6.2	-6.3
-5.6	-5.1
-5.1	-4.3
-4.5	-3.6
-4.1	-3.1
-3.5	-2.3
-3	-1.6
-2.3	-1
-1.4	-0.1
-0.8	0.1
-0.1	0.8
0.4	1
1.1	1.5
1.6	1.6
2.2	1.8
2.8	2
3.4	2.5
3.9	2.8
4.5	3.5
5.9	5.1
6.5	6.5
7	7.1
7.7	8.6
8.1	9.5
8.8	11
9.3	12.1
9.9	13.6
10.4	14.5
11	16
11.4	17.1
12	19.8
12.5	21.3
13	23.1
13.1	23.1
13.1	22.6
13.1	22.5
13.1	22.5
13.1	22.3
13.1	20.6
12.8	18.5
12.5	17.1
12.2	16
11.9	15
11.7	14.3
11.3	13.3
11	12.5
10.7	11.6
10.5	11
10.2	10.1
10	9.5
9.7	8.8
9.5	8.1
9.2	7.5
9	7.1
8.8	6.6
8.6	6.3
8.4	6
8.1	5.5
7.8	4.8
7.6	4.6
7.3	4.1
7.1	4
6.8	3.5
6.7	3.3
6.3	2.8
6.1	2.6
5.8	2.3
5.6	2.1
5.3	1.8
5	1.8
4.8	1.6
4.5	1.8
4.3	1.6
4	1.5
3.7	1.5
3.5	1.3
3.1	1.1
2.8	1
2.5	0.8
2.2	0.6
2	0.6
1.7	0.5
1.5	0.3
1.2	0
1	-0.1
0.7	-0.1
0.4	-0.5
0.1	-0.8
-0.1	-1
-0.4	-1.1
-0.6	-1.5
-0.9	-1.8
-1.1	-2
-1.4	-2.1
-1.6	-2.5
-1.9	-2.8
-2.1	-3.1
-2.4	-3.5
-2.6	-3.8
-2.9	-4.1
-3.1	-4.5
-3.4	-4.6
-3.6	-5.1
-3.9	-5.3
-4.2	-5.6
-4.4	-6
-4.6	-6.1
-4.9	-6.5
-5.1	-6.8
-5.4	-7.1
-5.6	-7.5
-5.9	-7.6
-6.1	-8
-6.4	-8.5
-6.6	-9
-6.8	-9.6
-7.4	-10.8
-7.7	-11.3
-7.9	-11.8
-8.1	-12.5
-8.3	-13
-8.6	-13.5
-8.8	-14.1
-9	-14.6
-9.2	-15.1
-9.5	-16
-9.7	-16.3
-10	-16.8
-10.2	-17.3
-10.4	-18
-10.6	-18.5
-10.9	-19.3
-11.1	-19.6
-11.3	-20.1
-11.5	-20.5
-11.8	-21.1
-11.9	-21.5
-12.2	-22
-12.4	-22.1
-12.7	-22.6
-12.8	-22.8
-13	-23.1
-13	-23
-13	-22.6
-13	-22.6
-13	-22.5
-12.6	-20.5
-12	-18.6
-11.3	-16.6
-10.7	-15
-10	-12.8
-9.4	-11.5
-8.8	-10
-8.2	-8.6
-7.5	-7.3
-7	-6.3
-6.4	-5.1
-5.9	-4.5
-5.3	-3.6
-4.9	-3.1
-4.3	-2.5
-3.8	-1.6
-3.1	-1.1
-2.6	-1
-1.9	-0.3
-1.4	0
-0.7	0.6
-0.2	0.8
0.4	1.5
0.9	1.6
1.5	1.5
2.1	1.8
2.7	2.1
3.2	2.6
3.9	3
4.4	3.3
5.1	4.1
5.5	4.8
6.2	5.5
6.7	6.1
7.3	7.3
7.8	8
8.4	9.3
8.9	10.1
9.5	11.5
10.1	12.5
10.7	13.8
11.1	14.8
11.7	16.3
12.2	17.6
12.8	20
13.2	22
13.8	23.8
14.1	25
14.1	24.5
14.1	24
14.1	23.8
14.1	23.6
14.1	23.6
14.1	21.6
13.8	19
13.5	17.8
13.2	16.6
12.9	16
12.6	15
12.4	14.3
12	13.5
11.7	12.6
11.5	11.6
11.3	11.1
10.9	10.3
10.7	9.6
10.4	9
9.8	7.6
9.5	7.1
9.3	6.5
9.1	6.1
8.8	5.6
8.5	5.5
8.3	4.8
8	4.6
7.7	4.1
7.5	3.8
7.2	3.6
7	3.3
6.7	3
6.5	2.6
6.2	2.5
6	2.1
5.7	2
5.5	1.8
5.2	1.8
4.9	1.8
4.7	1.8
4.5	1.6
4.2	1.6
4	1.5
3.7	1.3
3.5	1.5
3.3	1.1
3	1.1
2.8	1
2.6	0.8
2.3	0.8
2.1	0.6
1.9	0.5
1.7	0.3
1.5	0.3
1.3	0.1
1	0
0.8	-0.1
0.6	-0.3
0.4	-0.3
0.2	-0.6
-0.1	-0.8
-0.2	-1
-0.4	-1.1
-0.6	-1.3
-0.9	-1.6
-1.1	-1.8
-1.2	-2
-1.6	-2.3
-1.7	-2.5
-2	-2.6
-2.2	-2.8
-2.4	-3.1
-2.5	-3.3
-2.9	-3.6
-3	-3.8
-3.2	-4.1
-3.4	-4.3
-3.7	-4.5
-3.8	-4.6
-4	-5
-4.2	-5.1
-4.4	-5.3
-4.6	-5.5
-4.9	-5.6
-5	-6
-5.3	-6
-5.4	-6.3
-5.7	-6.6
-5.9	-6.8
-6.1	-7.1
-6.4	-7.5
-6.5	-7.8
-6.8	-8.1
-6.9	-8.6
-7.2	-9.1
-7.3	-9.3
-7.6	-9.8
-7.7	-10.1
-7.9	-10.6
-8.2	-11
-8.3	-11.3
-8.5	-11.6
-8.8	-12.1
-8.9	-12.6
-9.2	-13
-9.3	-13.5
-9.5	-13.8
-9.7	-14.1
-9.9	-14.6
-10	-15.1
-10.2	-15.5
-10.4	-15.8
-10.6	-16.3
-10.8	-16.6
-11	-17.3
-11.4	-18.1
-11.6	-18.6
-11.8	-18.8
-12	-19.3
-12.1	-19.6
-12.3	-20.1
-12.5	-20.3
-12.7	-20.8
-12.8	-21.1
-13.1	-21.5
-13.1	-21.6
-13.4	-22
-13.6	-22
-13.7	-22.3
-13.8	-22.5
-13.9	-22.6
-14.1	-22.6
-14	-22.5
-14.1	-22.5
-14	-22.3
-14	-22.1
-14	-22
-13.5	-19.8
-12.8	-17.6
-12.2	-16.1
-11.4	-14.1
-10.9	-12.8
-10.2	-11.1
-9.7	-10
-8.9	-8.3
-8.4	-7.3
-7.8	-6
-7.3	-5.5
-6.7	-4.5
-6.3	-4
-5.7	-3.1
-5.3	-2.8
-4.6	-2
-4.2	-1.5
-3.5	-1
-3	-0.6
-2.4	-0.3
-1.9	0
-0.8	0.6
-0.1	1.1
0.3	1.5
1	1.6
1.5	1.6
2.1	2
2.6	2.1
3.2	2.5
3.8	3
4.4	3.5
4.9	3.8
5.6	4.6
6.1	5.1
6.7	6
7.2	6.8
7.8	7.8
8.3	8.6
8.9	9.8
9.4	10.6
10	11.8
10.5	12.8
11.1	14
11.6	14.8
12.2	16.1
12.7	17.3
13.2	19
13.6	20.8
14.2	22.8
14.7	24.3
15.1	25.5
15.1	24.8
15.1	24.6
15.1	24.3
15.1	24.3
15.1	24.1
15	24
14.9	21
14.6	19.3
14.3	18.3
14	17.5
13.7	16.3
13.5	15.5
13.1	14.6
12.9	14
12.6	13.1
12.4	12.5
12	11.5
11.8	11
11.5	10.1
11.3	9.6
10.9	8.8
10.7	8.5
10.4	7.8
10.2	7.5
10	7
9.5	6.3
9.3	5.8
9	5.3
8.7	5
8.5	4.6
8.2	4.3
8	4
7.7	3.5
7.5	3.3
7.2	3.1
6.9	2.8
6.7	2.5
6.5	2.5
6	2.1
5.7	1.8
5.5	1.8
5.2	1.8
4.9	1.8
4.6	1.6
4.4	1.5
4.1	1.5
3.8	1.3
3.6	1.3
3.4	1.1
3.1	1
2.8	1
2.5	0.8
2.3	0.6
2	0.5
1.8	0.5
1.5	0.3
1.3	0.1
1	0
0.7	-0.1
0.5	-0.3
0.2	-0.5
-0.1	-0.6
-0.2	-0.8
-0.5	-1.1
-0.8	-1.3
-1	-1.6
-1.3	-1.8
-1.6	-2
-1.8	-2.3
-2.1	-2.6
-2.3	-2.8
-2.6	-3
-2.8	-3.3
-3.1	-3.6
-3.3	-3.8
-3.6	-4
-3.8	-4.5
-4.2	-4.6
-4.3	-5
-4.6	-5.1
-4.8	-5.3
-5.1	-5.6
-5.3	-5.8
-5.6	-6.1
-5.8	-6.3
-6.1	-6.6
-6.2	-6.8
-6.5	-7.1
-6.8	-7.5
-7	-8
-7.2	-8.3
-7.5	-9
-7.7	-9.3
-8	-9.8
-8.2	-10.1
-8.4	-10.5
-8.7	-11
-8.9	-11.5
-9.1	-11.8
-9.4	-12.5
-9.6	-12.8
-9.8	-13.3
-10.1	-13.8
-10.3	-14.3
-10.5	-14.8
-10.9	-15.6
-11.1	-16.1
-11.4	-16.5
-11.6	-17.1
-11.8	-17.6
-12	-18
-12.2	-18.3
-12.5	-18.8
-12.7	-19.3
-13	-19.8
-13.1	-20.1
-13.4	-20.5
-13.6	-20.8
-13.8	-21.1
-14	-21.3
-14.3	-21.6
-14.8	-22.3
-15	-22.3
-15	-22.3
-15	-22.1
-15	-22
-15	-22
-15	-21.8
-14.7	-20.6
-14.2	-18.6
-13.5	-16.8
-12.9	-15.5
-12.1	-13.8
-11.6	-12.5
-10.9	-10.8
-10.3	-9.5
-9.6	-8.1
-9.1	-7.1
-8.5	-6
-7.9	-5.1
-7.3	-4.3
-6.9	-3.8
-6.4	-3.1
-5.9	-2.6
-5.3	-1.8
-4.8	-1.6
-4.1	-1.1
-3.7	-0.8
-3	-0.3
-2.5	0
-1.8	0.5
-1.3	0.8
-0.7	1.1
-0.1	1.6
0.6	1.6
1	1.8
1.7	2
2.2	2.3
2.8	2.6
3.3	2.8
4	3.3
4.5	3.6
5.2	4.3
5.6	4.8
6.3	5.5
6.8	6.1
7.4	6.8
7.9	7.5
8.5	8.5
9	9.1
9.7	10.3
10.2	11.3
11.1	13
11.7	14.1
12.2	14.8
12.8	16.1
13.2	17.1
13.9	18.6
14.3	20.3
14.9	22.3
15.3	23.5
15.9	25.1
16.1	25.5
16.1	24.8
16.1	24.6
16.1	24.5
16.1	24.3
16.1	24.1
16	22.1
15.6	19.6
15.4	19
15	18
14.7	17.1
14.4	16.1
14.2	15.5
13.9	14.6
13.6	14
13.3	13.1
13.1	12.3
12.8	11.6
12.5	11
12.2	10.3
11.9	9.6
11.6	9.1
11.4	8.5
11.1	8
10.9	7.6
10.7	7.3
10.5	6.8
10.2	6.5
10	6.1
9.7	5.8
9.5	5.3
9.2	5
9	4.6
8.7	4.3
8.5	4.1
8.2	3.6
7.6	3.1
7.3	2.8
7.1	2.6
6.8	2.5
6.6	2.3
6.3	2.1
6	2
5.7	1.8
5.5	1.6
5.2	1.8
5	1.8
4.7	1.6
4.4	1.5
4.2	1.5
3.9	1.3
3.6	1.3
3.3	1.1
3.1	1.1
2.8	1
2.6	0.8
2.3	0.6
2.1	0.6
1.7	0.3
1.4	0.3
1.1	0.1
0.8	-0.1
0.5	-0.1
0.3	-0.3
0	-0.5
-0.2	-0.6
-0.5	-1
-0.7	-1.1
-1	-1.1
-1.2	-1.5
-1.5	-1.6
-1.7	-2
-2	-2.1
-2.3	-2.3
-2.6	-2.6
-2.8	-2.8
-3	-3.1
-3.3	-3.3
-3.5	-3.5
-3.8	-3.8
-4.1	-4.1
-4.3	-4.5
-4.6	-4.6
-4.8	-4.8
-5.1	-5.1
-5.3	-5.1
-5.6	-5.5
-5.8	-5.6
-6.1	-5.8
-6.2	-6.1
-6.5	-6.3
-6.8	-6.6
-7.1	-7
-7.2	-7.1
-7.5	-7.6
-7.7	-8
-8	-8.5
-8.2	-9
-8.5	-9.3
-8.7	-9.8
-9	-10.1
-9.2	-10.5
-9.4	-11.1
-9.7	-11.6
-10	-12
-10.1	-12.3
-10.4	-12.8
-10.6	-13.3
-10.9	-13.8
-11.1	-14.1
-11.3	-14.6
-11.5	-15
-11.8	-15.5
-12	-15.8
-12.3	-16.5
-12.4	-16.8
-12.7	-17.1
-12.9	-17.5
-13.1	-18.1
-13.4	-18.5
-13.6	-18.8
-13.8	-19.1
-14	-19.6
-14.2	-19.8
-14.5	-20
-14.6	-20.5
-15	-21
-15.3	-21.1
-15.5	-21.3
-15.7	-21.6
-15.9	-21.8
-16	-21.8
-16	-21.5
-16	-21.3
-16	-21.5
-15.7	-19.8
-15.2	-18.1
-14.4	-16.5
-13.8	-15.1
-13.1	-13.6
-12.6	-12.5
-11.9	-11
-11.3	-9.6
-10.7	-8.1
-10.1	-7.3
-9.5	-6.1
-9	-5.5
-8.3	-4.6
-7.8	-4
-7.3	-3.3
-6.8	-2.8
-6.2	-2.1
-5.7	-1.8
-5.1	-1.5
-4.5	-1
-3.8	-0.6
-3.4	-0.3
-2.7	0
-2.3	0.5
-1.6	0.8
-1	1.1
-0.4	1.5
0.1	1.6
0.7	1.6
1.2	1.6
1.9	2
2.4	2.3
3.1	2.6
3.5	2.8
4.3	3.1
4.7	3.6
5.3	4.1
5.8	4.6
6.5	5.3
6.9	6
7.6	6.8
8	7.3
8.7	8.3
9.2	9
9.8	10
10.3	10.8
11	11.8
11.4	12.5
12	13.8
12.5	14.8
13.1	15.8
13.6	16.5
14.2	17.6
14.5	18.5
15.2	19.8
15.6	21.3
16.2	23
16.6	24
17.1	25.1
17.1	24.5
17.1	24.3
17.1	24.1
17.1	24
17.1	23.3
16.9	21.1
16.5	19.6
16.3	19
16	18.1
15.7	17.5
15.4	16.5
15.1	15.8
14.8	15.1
14.5	14.3
14.2	13.5
14	12.8
13.7	12
13.5	11.5
13.2	11.1
12.9	10.3
12.8	9.8
12.4	9.3
12.2	8.8
11.8	8.1
11.6	7.8
11.4	7.5
11.2	7.1
11	6.8
10.8	6.5
10.6	6.1
10.3	5.8
10	5.3
9.8	5
9.5	4.6
9.3	4.3
9	4
8.4	3.5
8.1	3.1
7.9	3
7.6	2.8
7.3	2.6
7.1	2.3
6.8	2.1
6.5	2
6.3	1.8
6	1.6
5.7	1.8
5.4	1.8
5.2	1.6
4.9	1.6
4.7	1.6
4.3	1.5
4.2	1.3
3.8	1.3
3.6	1.3
3.3	1
3.1	1
2.8	0.8
2.6	0.8
2.3	0.6
2	0.6
1.7	0.5
1.6	0.3
1.2	0.3
1	0.1
0.7	0
0.5	-0.1
0	-0.3
-0.3	-0.6
-0.5	-0.8
-0.8	-1
-1	-1.1
-1.3	-1.3
-1.5	-1.5
-1.8	-1.8
-2	-2
-2.4	-2.1
-2.5	-2.3
-2.9	-2.5
-3.1	-2.6
-3.4	-3.1
-3.6	-3.1
-3.9	-3.5
-4.1	-3.8
-4.4	-4.1
-4.6	-4.3
-4.9	-4.5
-5.1	-4.6
-5.4	-4.8
-5.6	-5
-5.9	-5.1
-6.1	-5.5
-6.4	-5.6
-6.6	-5.8
-6.9	-6.1
-7.1	-6.3
-7.3	-6.6
-7.6	-7.1
-7.9	-7.5
-8	-8
-8.3	-8.3
-8.6	-8.6
-8.8	-9.1
-9	-9.5
-9.3	-9.8
-9.5	-10.3
-9.8	-10.6
-10	-11.1
-10.3	-11.5
-10.5	-11.8
-10.7	-12.3
-10.9	-12.6
-11.2	-13.1
-11.4	-13.5
-11.6	-13.8
-11.9	-14.1
-12.1	-14.6
-12.3	-15
-12.6	-15.3
-12.8	-15.6
-13.1	-16.1
-13.2	-16.3
-13.5	-16.8
-13.7	-17
-13.9	-17.5
-14.1	-17.6
-14.4	-18
-14.6	-18.5
-14.8	-18.8
-14.9	-19
-15.2	-19.3
-15.4	-19.6
-15.6	-19.8
-16.1	-20.5
-16.3	-20.6
-16.6	-20.8
-16.9	-21.1
-17	-21
-17	-20.8
-17	-20.8
-17	-20.6
-17.1	-20.6
-17	-20.5
-16.4	-18.1
-15.8	-16.8
-15.1	-15.1
-14.5	-14.1
-13.8	-12.8
-13.3	-11.8
-12.6	-10.3
-12.1	-9.1
-11.4	-7.8
-10.9	-7
-10.1	-6
-9.7	-5.3
-9	-4.5
-8.6	-4
-8.1	-3.1
-7.6	-2.6
-7	-2.1
-6.4	-1.8
-5.8	-1.3
-5.3	-1.1
-4.7	-0.6
-4.2	-0.3
-3.5	0
-3	0.5
-2.4	0.6
-1.9	1.1
-1.2	1.3
-0.7	1.6
-0.1	1.6
0.4	1.6
1.2	2
1.6	2.1
2.3	2.5
2.8	2.6
3.4	3
3.9	3.1
4.6	3.6
5	4
5.7	4.5
6.2	5
6.8	5.6
7.3	6.1
7.9	6.8
8.4	7.5
9	8.1
9.5	8.8
10.1	9.8
10.6	10.5
11.3	11.5
11.7	12.1
12.3	13.1
12.8	14
13.4	15.1
13.9	15.6
14.4	16.8
14.9	17.6
15.5	18.5
15.9	19.1
16.5	20.6
16.9	22
17.5	23.3
17.9	24.3
18.1	24.3
18.1	24.1
18.1	24
18	23.8
18	23.6
18	21.6
17.7	20
17.3	18.8
17.1	18.5
16.8	17.8
16.5	17.1
16.2	16.5
16	15.8
15.7	15
15.4	14.5
15.1	13.5
14.9	13
14.6	12.3
14.3	11.8
14	11
13.7	10.5
13.5	9.8
13.2	9.3
12.9	8.8
12.3	7.8
12.1	7.3
12	7.1
11.7	6.8
11.4	6.5
11.2	6
10.9	5.8
10.7	5.5
10.5	5
10.1	4.8
9.9	4.5
9.7	4.1
9.5	4
9.1	3.6
8.9	3.5
8.6	3.1
8.4	3.1
8	2.8
7.9	2.6
7.6	2.5
7.3	2.5
7	2.3
6.8	2
6.5	1.8
6.3	1.6
6	1.6
5.8	1.6
5.5	1.8
5.3	1.8
5	1.6
4.7	1.6
4.4	1.5
4.3	1.5
3.9	1.3
3.7	1.3
3.4	1.1
3.2	1
2.9	0.8
2.7	0.8
2.4	0.6
2.1	0.6
1.9	0.5
1.7	0.5
1.3	0.3
1.2	0.1
0.9	0
0.6	0
0.2	-0.3
-0.1	-0.5
-0.3	-0.6
-0.6	-0.8
-0.8	-1
-1.2	-1.1
-1.3	-1.3
-1.6	-1.5
-1.8	-1.5
-2.1	-1.8
-2.3	-2
-2.6	-2.3
-2.9	-2.3
-3.1	-2.6
-3.4	-2.8
-3.6	-3
-3.8	-3.1
-4.1	-3.3
-4.3	-3.6
-4.6	-4
-4.9	-4.1
-5.1	-4.3
-5.3	-4.5
-5.6	-4.6
-5.8	-4.8
-6.1	-5
-6.3	-5.1
-6.5	-5.3
-6.8	-5.6
-7	-5.8
-7.2	-6.1
-7.5	-6.5
-7.7	-6.8
-8	-7.3
-8.2	-7.5
-8.4	-7.8
-8.7	-8.1
-8.9	-8.6
-9.1	-8.8
-9.4	-9.3
-9.6	-9.6
-9.8	-10
-10.1	-10.3
-10.3	-10.6
-10.5	-11
-10.8	-11.5
-10.9	-11.6
-11.2	-12
-11.4	-12.5
-11.7	-12.8
-12.2	-13.6
-12.5	-13.8
-12.7	-14.1
-12.9	-14.5
-13.1	-14.8
-13.4	-15.1
-13.5	-15.5
-13.8	-15.6
-14	-16
-14.2	-16.1
-14.4	-16.5
-14.7	-17
-14.9	-17.1
-15.1	-17.3
-15.3	-17.6
-15.5	-17.8
-15.7	-18.1
-16	-18.5
-16.2	-18.6
-16.4	-18.8
-16.7	-19
-16.9	-19.3
-17.2	-19.6
-17.4	-19.6
-17.6	-19.8
-17.8	-20
-18	-20.1
-18	-20
-18	-19.6
-18	-19.6
-18	-19.5
-18	-19.5
-17.6	-17.6
-17.1	-16.5
-16.3	-15
-15.7	-13.8
-15	-12.8
-14.5	-12
-13.8	-10.6
-13.2	-9.6
-12.5	-8.3
-12	-7.5
-11.4	-6.5
-10.9	-5.6
-10.2	-5
-9.8	-4.1
-9.2	-3.5
-8.8	-3
-8.2	-2.6
-7.7	-2.1
-7.1	-1.6
-6.5	-1.3
-5.9	-1
-5.4	-0.6
-4.7	-0.3
-4.3	0
-3.5	0.3
-3.1	0.6
-2.5	1.1
-2	1.3
-1.3	1.6
-0.8	1.6
-0.1	1.6
0.3	1.6
1	2.1
1.5	2.3
2.2	2.5
2.6	2.8
3.3	3.1
3.8	3.5
4.4	3.8
4.9	4.1
5.6	4.6
6.1	5
6.7	5.5
7.2	6
7.8	6.6
8.3	7.1
8.9	7.8
9.4	8.5
10	9.3
10.5	9.8
11.1	10.6
11.6	11.3
12.2	12.3
12.7	13
13.3	13.8
13.8	14.3
14.7	15.6
15.3	16.6
15.7	17.1
16.3	18
16.7	18.6
17.3	20
17.7	21.3
18.3	22.6
19.1	24.5
19.1	24.1
19.1	24
19.1	23.8
19.1	23.6
19.1	23.3
19	21.3
18.6	19.3
18.4	18.3
18	17.6
17.8	17.1
17.5	16.6
17.2	16.1
16.9	15.5
16.7	15
16.3	14.5
16.1	14
15.8	13.3
15.6	12.6
15.3	12
15	11.5
14.7	10.6
14.5	10.1
14.2	9.6
13.9	9.1
13.6	8.6
13.4	8.3
13.2	7.8
13	7.5
12.7	7.1
12.6	7
12.3	6.5
12.1	6.1
11.8	6
11.6	5.6
11.3	5.1
11	5
10.8	4.6
10.6	4.5
10.3	4.1
10	3.8
9.8	3.6
9.5	3.3
9.2	3.1
9	3
8.7	2.8
8.5	2.6
8.2	2.5
8	2.5
7.7	2.3
7.5	2.1
7.2	2
6.9	1.8
6.7	1.6
6.4	1.8
6.2	1.8
5.9	1.6
5.6	1.6
5.4	1.6
5.1	1.6
4.9	1.5
4.6	1.3
4.2	1.3
3.9	1.1
3.6	1
3.4	1
3.1	1
2.8	0.8
2.6	0.6
2.4	0.6
2.1	0.5
1.8	0.3
1.5	0.3
1.3	0.1
1.1	0.1
0.8	-0.1
0.5	-0.1
0.3	-0.3
0	-0.6
-0.2	-0.6
-0.5	-0.8
-0.7	-0.8
-1	-1.1
-1.2	-1.1
-1.6	-1.3
-1.7	-1.6
-2	-1.8
-2.2	-1.8
-2.5	-2.1
-2.7	-2.3
-3	-2.6
-3.3	-2.6
-3.5	-2.8
-3.7	-3.1
-4	-3.3
-4.3	-3.6
-4.5	-3.8
-5.1	-4.1
-5.4	-4.5
-5.6	-4.5
-5.9	-4.6
-6.1	-4.8
-6.3	-5.1
-6.5	-5.3
-6.8	-5.5
-7.1	-5.6
-7.3	-5.8
-7.5	-6.3
-7.8	-6.6
-8	-6.8
-8.3	-7.3
-8.5	-7.6
-8.7	-8
-9	-8.3
-9.2	-8.5
-9.4	-8.8
-9.7	-9.1
-9.9	-9.3
-10.1	-9.6
-10.4	-10.1
-10.6	-10.5
-10.8	-10.6
-11.1	-11
-11.3	-11.3
-11.6	-11.6
-11.7	-12
-12	-12.3
-12.2	-12.6
-12.5	-13
-12.8	-13.3
-13	-13.6
-13.3	-14
-13.5	-14.3
-13.8	-14.6
-13.9	-14.6
-14.2	-15
-14.4	-15.3
-14.7	-15.5
-14.8	-15.8
-15	-16
-15.3	-16.1
-15.6	-16.5
-15.7	-16.6
-16	-17
-16.2	-17.1
-16.4	-17.3
-16.6	-17.6
-16.8	-17.8
-17.1	-18
-17.3	-18.1
-17.4	-18.3
-17.7	-18.5
-17.9	-18.5
-18.1	-18.5
-18.3	-18.6
-18.5	-19
-18.8	-19
-19	-19
-19	-18.8
-19	-18.8
-19	-18.6
-19	-18.5
-19	-18.5
-19	-18
-18.4	-16.3
-17.6	-14.8
-17	-13.8
-16.3	-12.8
-15.7	-12
-15.1	-11
-14.6	-10.1
-13.9	-8.8
-13.4	-8
-12.7	-7
-12.2	-6.1
-11.5	-5.3
-11.1	-4.5
-10.5	-3.8
-10.1	-3.5
-9.5	-3
-9	-2.6
-8.3	-2.1
-7.8	-1.6
-7.2	-1.3
-6.7	-0.8
-6.1	-0.5
-5.6	-0.3
-4.9	0
-4.4	0.5
-3.8	0.8
-3.2	1.1
-2.6	1.3
-2.1	1.6
-1.5	1.6
-0.1	1.6
0.5	2.1
1	2.3
2	2.6
2.6	3
3.1	3.1
3.8	3.6
4.2	3.8
4.9	4.1
5.4	4.6
6	5.1
6.5	5.3
7.1	5.6
7.6	6.3
8.3	6.8
8.7	7.3
9.4	8
9.8	8.3
10.5	9.1
10.9	9.5
11.5	10.3
12.1	10.8
12.7	11.6
13.1	12.1
13.7	12.8
14.2	13.3
14.8	14.1
15.3	14.5
15.8	15.3
16.3	15.8
16.9	16.6
17.3	17.1
17.9	18.6
18.3	20
18.8	21.5
19.3	22.5
19.8	23.5
20.1	24
20.1	23.6
20.1	23.5
20.1	23.1
20.1	23.1
20.1	23
20.1	21.5
19.8	19.5
19.5	18.3
19.2	17
18.9	16.6
18.6	16.1
18.4	15.6
18.1	15.1
17.9	14.6
17.6	14.3
17.4	13.8
17.1	13.3
16.9	13
16.6	12.5
16.4	12
16.1	11.3
15.9	11
15.6	10.3
15.4	10
15	9.5
14.9	9.1
14.6	8.6
14.4	8.1
14.1	8
14	7.8
13.8	7.5
13.6	7.1
13.3	7
13.2	6.5
12.9	6.3
12.8	6
12.3	5.5
12	5.1
11.8	5
11.6	4.6
11.3	4.5
11.1	4.3
10.9	4
10.6	3.8
10.4	3.6
10.1	3.5
9.9	3.3
9.7	3
9.5	3
9.2	2.8
9	2.8
8.7	2.6
8.5	2.6
8.2	2.5
8	2.3
7.7	2.1
7.5	2
7.3	1.8
6.7	1.6
6.5	1.6
6.2	1.8
6	1.8
5.7	1.8
5.4	1.6
5.2	1.5
5	1.6
4.8	1.5
4.5	1.5
4.3	1.5
4	1.1
3.8	1.1
3.6	1.1
3.3	1
3	1
2.8	0.8
2.6	0.8
2.5	0.8
2.1	0.5
1.9	0.5
1.6	0.5
1.5	0.5
1.2	0.3
1	0.1
0.9	0.1
0.6	0.1
0.4	0
0.2	-0.1
0	-0.3
-0.2	-0.3
-0.4	-0.5
-0.6	-0.6
-0.8	-0.6
-1	-0.8
-1.2	-0.8
-1.4	-1.1
-1.6	-1.1
-1.8	-1.3
-2	-1.3
-2.2	-1.6
-2.4	-1.6
-2.6	-1.6
-2.8	-2
-3.1	-2.1
-3.3	-2.3
-3.5	-2.5
-3.7	-2.5
-3.9	-2.6
-4.1	-3
-4.3	-3.1
-4.5	-3.3
-4.7	-3.5
-4.9	-3.5
-5.1	-3.6
-5.3	-3.8
-5.5	-4
-5.7	-3.8
-5.9	-4.3
-6	-4.3
-6.2	-4.3
-6.4	-4.5
-6.6	-4.6
-6.8	-4.6
-7	-4.8
-7.2	-5
-7.4	-5.1
-7.5	-5.5
-7.7	-5.6
-7.9	-5.8
-8.1	-6.3
-8.3	-6.5
-8.5	-6.6
-8.7	-6.8
-8.9	-7.1
-9	-7.3
-9.2	-7.6
-9.4	-7.8
-9.6	-8
-9.8	-8.3
-10	-8.5
-10.1	-8.8
-10.3	-9
-10.5	-9.1
-10.7	-9.5
-10.9	-9.6
-11.1	-9.8
-11.2	-10
-11.4	-10.3
-11.5	-10.3
-11.7	-10.6
-11.9	-10.8
-12.1	-11.1
-12.3	-11.1
-12.5	-11.6
-12.7	-11.8
-12.9	-11.8
-13.2	-12.3
-13.5	-12.6
-13.6	-12.8
-13.8	-13
-13.9	-13.1
-14.2	-13.3
-14.3	-13.6
-14.5	-13.8
-14.6	-14
-14.9	-14
-15	-14.3
-15.2	-14.5
-15.3	-14.6
-15.5	-14.8
-15.7	-15.1
-16	-15.1
-16.2	-15.5
-16.3	-15.5
-16.5	-15.8
-16.6	-15.8
-16.8	-16
-17	-16.1
-17.2	-16.3
-17.4	-16.5
-17.5	-16.6
-17.7	-16.8
-17.9	-17
-18	-17.1
-18.2	-17.3
-18.4	-17.3
-18.6	-17.3
-18.7	-17.6
-18.9	-17.6
-19	-17.6
-19.2	-18
-19.4	-18
-19.5	-18.1
-19.7	-18.1
-19.9	-18.3
-20	-18.3
-20	-18.1
-20	-18
-19.9	-18
-20	-18
-20	-17.8
-19.7	-16.6
-19	-14.8
-18.4	-13.8
-17.5	-12.6
-17.1	-11.8
-16.4	-11
-15.7	-10.1
-15.1	-9.3
-14.6	-8.5
-13.9	-7.5
-13.4	-6.5
-12.7	-5.5
-12.3	-4.8
-11.7	-4.3
-11.2	-3.8
-10.7	-3.1
-10.2	-3
-9.5	-2.5
-9	-2
-8.3	-1.5
-7.9	-1.1
-7.2	-0.8
-6.7	-0.5
-6	0
-5.5	0.1
-4.9	0.3
-4.4	0.8
-3.7	1.1
-3.3	1.1
-2.6	1.6
-2.1	1.6
-1.4	1.5
-0.9	1.6
-0.2	1.8
0.2	2.1
1	2.3
1.4	2.5
2.1	2.6
2.6	3
3.5	3.5
4.2	3.8
4.7	4.1
5.3	4.6
5.8	4.8
6.4	5.3
6.9	5.6
7.6	6.1
8	6.5
8.7	7
9.1	7.5
9.8	8
11	9.1
11.7	10
12.2	10.5
12.8	11
13.2	11.5
13.9	12.1
14.3	12.6
14.9	13.3
15.4	13.6
15.9	14.1
16.4	14.6
17.1	15.3
17.4	15.8
18	16.6
18.5	17.8
19.1	19.3
19.5	20.3
20	21.5
20.4	22.3
21	23.3
21	23.5
21.1	23
21.1	23
21.1	22.8
21.1	22.6
21.1	22.3
21	21
20.6	19
20.4	17.6
20.1	16.3
19.9	16
19.5	15.5
19.3	15
19	14.5
18.8	14.1
18.5	13.6
18.2	13.3
17.9	12.8
17.7	12.5
17.4	12
17.2	11.5
16.9	11.1
16.6	10.5
16.3	10.1
16.1	9.6
15.8	9.1
15.6	8.8
15.3	8.5
15.1	8
14.9	7.6
14.7	7.5
14.5	7.1
14.3	7
14	6.6
13.8	6.3
13.5	6
13.3	5.8
13	5.5
12.7	5.1
12.4	4.8
12.1	4.5
11.9	4.3
11.7	4.3
11.4	4.1
11.2	3.8
11	3.6
10.7	3.3
10.5	3.3
[truncated: 1,052 more rows]
